# Supplementary material for: Transcriptome Analysis of Hormone-and Cuticle-Related Genes in the Development Process of Deutonymph in Tetranychus urticae
Source: Insects. 2021 Aug 17;12(8):736. doi: 10.3390/insects12080736 (PMC8397179; doi:10.3390/insects12080736)
Supplement: Supplementary file 1 [file insects-12-00736-s001.zip]

Archive with 5 entries (3 files):
- insects-1308945-supplementary/
- insects-1308945-supplementary/supplementary files/
- insects-1308945-supplementary/supplementary files/Table S1.xlsx
- insects-1308945-supplementary/supplementary files/Table S2.xlsx
- insects-1308945-supplementary/supplementary files/Table S3.xlsx
