# Supplementary material for: Transcriptome Analysis of Hormone-and Cuticle-Related Genes in the Development Process of Deutonymph in Tetranychus urticae
Source: Insects. 2021 Aug 17;12(8):736. doi: 10.3390/insects12080736 (PMC8397179; doi:10.3390/insects12080736)
Supplement: Supplementary file 1 [file insects-12-00736-s001.zip › insects-1308945-supplementary/supplementary files/Table S1.xlsx]

## Sheet: KEGG_enrichment
Table S1 The statistics of Kegg enrichment of differential expression genes in development process of deutonymph in T. urticae
Kegg_pathway	Cluster_frequency	Genome_frequency	P-value	Corrected_P-value	rich_factor
Pentose and glucuronate interconversions	43 out of 566 7.59717314487632%	85 out of 3329 2.55331931510964%	5.53609e-13	8.91311e-11	2.97541
Metabolism of xenobiotics by cytochrome P450	44 out of 566 7.77385159010601%	90 out of 3329 2.70351456893962%	8.61755e-13	1.38743e-10	2.87546
Drug metabolism - cytochrome P450	43 out of 566 7.59717314487632%	91 out of 3329 2.73355361970562%	1.02683e-11	1.6532e-09	2.77923
Biosynthesis of amino acids	31 out of 566 5.47703180212014%	69 out of 3329 2.07269450285371%	4.13746e-08	6.66131e-06	2.64247
Peroxisome	34 out of 566 6.00706713780919%	82 out of 3329 2.46320216281166%	1.04152e-07	1.67685e-05	2.43872
Glutathione metabolism	26 out of 566 4.59363957597173%	56 out of 3329 1.68218684289576%	2.36175e-07	3.80242e-05	2.73075
Carbon metabolism	41 out of 566 7.24381625441696%	115 out of 3329 3.45449083808952%	7.15316e-07	0.000115166	2.09693
ABC transporters	30 out of 566 5.30035335689046%	73 out of 3329 2.19285070591769%	7.56595e-07	0.000121812	2.41711
Fructose and mannose metabolism	20 out of 566 3.53356890459364%	39 out of 3329 1.17152297987384%	8.27109e-07	0.000133165	3.01622
Drug metabolism - other enzymes	29 out of 566 5.12367491166078%	72 out of 3329 2.1628116551517%	1.90959e-06	0.000307444	2.36899
Retinol metabolism	29 out of 566 5.12367491166078%	72 out of 3329 2.1628116551517%	1.90959e-06	0.000307444	2.36899
Ascorbate and aldarate metabolism	25 out of 566 4.41696113074205%	58 out of 3329 1.74226494442776%	2.27139e-06	0.000365693	2.53518
Fatty acid metabolism	30 out of 566 5.30035335689046%	77 out of 3329 2.31300690898168%	2.89278e-06	0.000465738	2.29154
Biosynthesis of unsaturated fatty acids	15 out of 566 2.65017667844523%	26 out of 3329 0.781015319915891%	2.95533e-06	0.000475808	3.39325
alpha-Linolenic acid metabolism	9 out of 566 1.59010600706714%	13 out of 3329 0.390507659957945%	4.18923e-05	0.00674466	4.07189
Arginine and proline metabolism	14 out of 566 2.47349823321555%	28 out of 3329 0.841093421447882%	5.61517e-05	0.00904042	2.94081
Terpenoid backbone biosynthesis	13 out of 566 2.29681978798587%	25 out of 3329 0.750976269149895%	6.1588e-05	0.00991567	3.05845
Glycolysis / Gluconeogenesis	17 out of 566 3.00353356890459%	42 out of 3329 1.26164013217182%	0.000249864	0.0402281	2.38066
Lysosome	79 out of 566 13.9575971731449%	328 out of 3329 9.85280865124662%	0.000350523	0.0564342	1.41661
Starch and sucrose metabolism	26 out of 566 4.59363957597173%	81 out of 3329 2.43316311204566%	0.000562664	0.0905889	1.88793
Phenylalanine, tyrosine and tryptophan biosynthesis	5 out of 566 0.88339222614841%	6 out of 3329 0.180234304595975%	0.000721854	0.116218	4.90135
Tryptophan metabolism	13 out of 566 2.29681978798587%	31 out of 3329 0.93121057374587%	0.000901897	0.145205	2.46649
Porphyrin and chlorophyll metabolism	22 out of 566 3.886925795053%	68 out of 3329 2.04265545208771%	0.00131484	0.21169	1.90288
Fatty acid degradation	15 out of 566 2.65017667844523%	40 out of 3329 1.20156203063983%	0.00147406	0.237323	2.20561
Pentose phosphate pathway	12 out of 566 2.12014134275618%	29 out of 3329 0.871132472213878%	0.00163237	0.262812	2.43378
Glyoxylate and dicarboxylate metabolism	12 out of 566 2.12014134275618%	30 out of 3329 0.901171522979874%	0.00230863	0.371689	2.35265
Chemical carcinogenesis	8 out of 566 1.41342756183746%	16 out of 3329 0.480624812255933%	0.00238818	0.384497	2.94081
Phenylalanine metabolism	7 out of 566 1.23674911660777%	13 out of 3329 0.390507659957945%	0.00264534	0.4259	3.16703
Glycine, serine and threonine metabolism	12 out of 566 2.12014134275618%	31 out of 3329 0.93121057374587%	0.00319709	0.514731	2.27676
Valine, leucine and isoleucine degradation	16 out of 566 2.82685512367491%	47 out of 3329 1.4118353860018%	0.00330713	0.532448	2.00226
Cysteine and methionine metabolism	13 out of 566 2.29681978798587%	35 out of 3329 1.05136677680985%	0.00333578	0.537061	2.1846
Amino sugar and nucleotide sugar metabolism	20 out of 566 3.53356890459364%	65 out of 3329 1.95253829978973%	0.00416997	0.671365	1.80973
Alanine, aspartate and glutamate metabolism	11 out of 566 1.9434628975265%	29 out of 3329 0.871132472213878%	0.00565335	0.910189	2.23096
Maturity onset diabetes of the young	1 out of 566 0.176678445229682%	1 out of 3329 0.0300390507659958%	0.170021	1	5.88163
Systemic lupus erythematosus	1 out of 566 0.176678445229682%	1 out of 3329 0.0300390507659958%	0.170021	1	5.88163
Intestinal immune network for IgA production	1 out of 566 0.176678445229682%	1 out of 3329 0.0300390507659958%	0.170021	1	5.88163
Glutamatergic synapse	1 out of 566 0.176678445229682%	1 out of 3329 0.0300390507659958%	0.170021	1	5.88163
Glycosphingolipid biosynthesis - globo series	3 out of 566 0.530035335689046%	5 out of 3329 0.150195253829979%	0.0373478	1	3.52898
p53 signaling pathway	3 out of 566 0.530035335689046%	6 out of 3329 0.180234304595975%	0.0653951	1	2.94081
Arginine biosynthesis	6 out of 566 1.06007067137809%	12 out of 3329 0.36046860919195%	0.00863629	1	2.94081
Progesterone-mediated oocyte maturation	3 out of 566 0.530035335689046%	6 out of 3329 0.180234304595975%	0.0653951	1	2.94081
Vitamin B6 metabolism	2 out of 566 0.353356890459364%	4 out of 3329 0.120156203063983%	0.136528	1	2.94081
Insect hormone biosynthesis	1 out of 566 0.176678445229682%	2 out of 3329 0.0600781015319916%	0.311177	1	2.94081
Transcriptional misregulation in cancer	1 out of 566 0.176678445229682%	2 out of 3329 0.0600781015319916%	0.311177	1	2.94081
Renin secretion	2 out of 566 0.353356890459364%	4 out of 3329 0.120156203063983%	0.136528	1	2.94081
Nitrogen metabolism	4 out of 566 0.706713780918728%	8 out of 3329 0.240312406127966%	0.0326224	1	2.94081
Amyotrophic lateral sclerosis (ALS)	3 out of 566 0.530035335689046%	7 out of 3329 0.210273355361971%	0.100338	1	2.5207
Steroid hormone biosynthesis	9 out of 566 1.59010600706714%	22 out of 3329 0.660859116851907%	0.00682943	1	2.40612
Synthesis and degradation of ketone bodies	4 out of 566 0.706713780918728%	10 out of 3329 0.300390507659958%	0.0738772	1	2.35265
Nicotinate and nicotinamide metabolism	4 out of 566 0.706713780918728%	10 out of 3329 0.300390507659958%	0.0738772	1	2.35265
Arachidonic acid metabolism	9 out of 566 1.59010600706714%	23 out of 3329 0.690898167617903%	0.00956653	1	2.30151
Butanoate metabolism	7 out of 566 1.23674911660777%	18 out of 3329 0.540702913787924%	0.0225547	1	2.2873
beta-Alanine metabolism	8 out of 566 1.41342756183746%	21 out of 3329 0.630820066085912%	0.0171522	1	2.24062
Glycosphingolipid biosynthesis - ganglio series	3 out of 566 0.530035335689046%	8 out of 3329 0.240312406127966%	0.140967	1	2.20561
Linoleic acid metabolism	6 out of 566 1.06007067137809%	16 out of 3329 0.480624812255933%	0.0408487	1	2.20561
PPAR signaling pathway	6 out of 566 1.06007067137809%	16 out of 3329 0.480624812255933%	0.0408487	1	2.20561
Fatty acid elongation	9 out of 566 1.59010600706714%	24 out of 3329 0.720937218383899%	0.0130563	1	2.20561
Ether lipid metabolism	8 out of 566 1.41342756183746%	22 out of 3329 0.660859116851907%	0.023051	1	2.13877
Galactose metabolism	12 out of 566 2.12014134275618%	34 out of 3329 1.02132772604386%	0.0076081	1	2.07587
Propanoate metabolism	9 out of 566 1.59010600706714%	26 out of 3329 0.781015319915891%	0.0227305	1	2.03595
Protein digestion and absorption	1 out of 566 0.176678445229682%	3 out of 3329 0.0901171522979874%	0.428362	1	1.96054
Primary bile acid biosynthesis	1 out of 566 0.176678445229682%	3 out of 3329 0.0901171522979874%	0.428362	1	1.96054
D-Glutamine and D-glutamate metabolism	1 out of 566 0.176678445229682%	3 out of 3329 0.0901171522979874%	0.428362	1	1.96054
Amoebiasis	2 out of 566 0.353356890459364%	6 out of 3329 0.180234304595975%	0.271274	1	1.96054
Small cell lung cancer	1 out of 566 0.176678445229682%	3 out of 3329 0.0901171522979874%	0.428362	1	1.96054
Alcoholism	1 out of 566 0.176678445229682%	3 out of 3329 0.0901171522979874%	0.428362	1	1.96054
Valine, leucine and isoleucine biosynthesis	1 out of 566 0.176678445229682%	3 out of 3329 0.0901171522979874%	0.428362	1	1.96054
Tyrosine metabolism	6 out of 566 1.06007067137809%	19 out of 3329 0.57074196455392%	0.0885516	1	1.85736
Pyruvate metabolism	8 out of 566 1.41342756183746%	26 out of 3329 0.781015319915891%	0.0605585	1	1.80973
Glycosaminoglycan degradation	4 out of 566 0.706713780918728%	13 out of 3329 0.390507659957945%	0.166408	1	1.80973
Prion diseases	2 out of 566 0.353356890459364%	7 out of 3329 0.210273355361971%	0.339648	1	1.68046
Ubiquinone and other terpenoid-quinone biosynthesis	3 out of 566 0.530035335689046%	11 out of 3329 0.330429558425954%	0.283847	1	1.60408
Apoptosis	4 out of 566 0.706713780918728%	15 out of 3329 0.450585761489937%	0.242698	1	1.56843
Other glycan degradation	14 out of 566 2.47349823321555%	53 out of 3329 1.59206969059778%	0.05459	1	1.55364
Focal adhesion	7 out of 566 1.23674911660777%	27 out of 3329 0.811054370681886%	0.161514	1	1.52487
VEGF signaling pathway	1 out of 566 0.176678445229682%	4 out of 3329 0.120156203063983%	0.52564	1	1.47041
Taurine and hypotaurine metabolism	1 out of 566 0.176678445229682%	4 out of 3329 0.120156203063983%	0.52564	1	1.47041
Cell adhesion molecules (CAMs)	2 out of 566 0.353356890459364%	8 out of 3329 0.240312406127966%	0.405875	1	1.47041
Circadian rhythm - fly	1 out of 566 0.176678445229682%	4 out of 3329 0.120156203063983%	0.52564	1	1.47041
2-Oxocarboxylic acid metabolism	4 out of 566 0.706713780918728%	16 out of 3329 0.480624812255933%	0.283389	1	1.47041
Riboflavin metabolism	1 out of 566 0.176678445229682%	4 out of 3329 0.120156203063983%	0.52564	1	1.47041
Fatty acid biosynthesis	6 out of 566 1.06007067137809%	25 out of 3329 0.750976269149895%	0.241953	1	1.41159
Steroid biosynthesis	6 out of 566 1.06007067137809%	25 out of 3329 0.750976269149895%	0.241953	1	1.41159
Lysine degradation	10 out of 566 1.76678445229682%	42 out of 3329 1.26164013217182%	0.163561	1	1.40039
One carbon pool by folate	4 out of 566 0.706713780918728%	17 out of 3329 0.510663863021928%	0.324976	1	1.38391
Purine metabolism	28 out of 566 4.9469964664311%	121 out of 3329 3.63472514268549%	0.0477207	1	1.36104
ECM-receptor interaction	9 out of 566 1.59010600706714%	39 out of 3329 1.17152297987384%	0.206441	1	1.3573
Hedgehog signaling pathway - fly	3 out of 566 0.530035335689046%	13 out of 3329 0.390507659957945%	0.384855	1	1.3573
Glycerolipid metabolism	10 out of 566 1.76678445229682%	44 out of 3329 1.32171823370381%	0.202974	1	1.33673
AGE-RAGE signaling pathway in diabetic complications	9 out of 566 1.59010600706714%	40 out of 3329 1.20156203063983%	0.229123	1	1.32337
Histidine metabolism	2 out of 566 0.353356890459364%	9 out of 3329 0.270351456893962%	0.468709	1	1.30703
Sphingolipid metabolism	14 out of 566 2.47349823321555%	63 out of 3329 1.89246019825774%	0.171165	1	1.30703
Glycerophospholipid metabolism	23 out of 566 4.06360424028269%	106 out of 3329 3.18413938119555%	0.121294	1	1.2762
Hippo signaling pathway -multiple species	4 out of 566 0.706713780918728%	19 out of 3329 0.57074196455392%	0.408679	1	1.23824
DNA replication	10 out of 566 1.76678445229682%	48 out of 3329 1.4418744367678%	0.29181	1	1.22534
Pantothenate and CoA biosynthesis	2 out of 566 0.353356890459364%	10 out of 3329 0.300390507659958%	0.527388	1	1.17633
Phagosome	20 out of 566 3.53356890459364%	100 out of 3329 3.00390507659958%	0.244998	1	1.17633
Insulin signaling pathway	4 out of 566 0.706713780918728%	21 out of 3329 0.630820066085912%	0.490087	1	1.12031
Mismatch repair	7 out of 566 1.23674911660777%	37 out of 3329 1.11144487834184%	0.444499	1	1.11274
Regulation of actin cytoskeleton	3 out of 566 0.530035335689046%	16 out of 3329 0.480624812255933%	0.528106	1	1.1028
Pyrimidine metabolism	20 out of 566 3.53356890459364%	107 out of 3329 3.21417843196155%	0.357316	1	1.09937
Huntington's disease	2 out of 566 0.353356890459364%	11 out of 3329 0.330429558425954%	0.581509	1	1.06939
Inositol phosphate metabolism	9 out of 566 1.59010600706714%	50 out of 3329 1.50195253829979%	0.483758	1	1.05869
Base excision repair	3 out of 566 0.530035335689046%	17 out of 3329 0.510663863021928%	0.571634	1	1.03793
Salmonella infection	1 out of 566 0.176678445229682%	6 out of 3329 0.180234304595975%	0.673411	1	0.980271
Glycosaminoglycan biosynthesis - chondroitin sulfate / dermatan sulfate	1 out of 566 0.176678445229682%	6 out of 3329 0.180234304595975%	0.673411	1	0.980271
Bile secretion	1 out of 566 0.176678445229682%	6 out of 3329 0.180234304595975%	0.673411	1	0.980271
Signaling pathways regulating pluripotency of stem cells	1 out of 566 0.176678445229682%	6 out of 3329 0.180234304595975%	0.673411	1	0.980271
Gap junction	1 out of 566 0.176678445229682%	6 out of 3329 0.180234304595975%	0.673411	1	0.980271
Homologous recombination	6 out of 566 1.06007067137809%	36 out of 3329 1.08140582757585%	0.591032	1	0.980271
Longevity regulating pathway - multiple species	6 out of 566 1.06007067137809%	38 out of 3329 1.14148392910784%	0.646607	1	0.928678
Oocyte meiosis	2 out of 566 0.353356890459364%	13 out of 3329 0.390507659957945%	0.675661	1	0.904865
FoxO signaling pathway	9 out of 566 1.59010600706714%	59 out of 3329 1.77230399519375%	0.694116	1	0.897197
Notch signaling pathway	4 out of 566 0.706713780918728%	27 out of 3329 0.811054370681886%	0.69807	1	0.871352
Hippo signaling pathway - fly	5 out of 566 0.88339222614841%	34 out of 3329 1.02132772604386%	0.709704	1	0.864945
Choline metabolism in cancer	1 out of 566 0.176678445229682%	7 out of 3329 0.210273355361971%	0.729038	1	0.840232
Glycosphingolipid biosynthesis - lacto and neolacto series	1 out of 566 0.176678445229682%	7 out of 3329 0.210273355361971%	0.729038	1	0.840232
MicroRNAs in cancer	1 out of 566 0.176678445229682%	7 out of 3329 0.210273355361971%	0.729038	1	0.840232
Dorso-ventral axis formation	4 out of 566 0.706713780918728%	28 out of 3329 0.841093421447882%	0.726065	1	0.840232
AMPK signaling pathway	1 out of 566 0.176678445229682%	7 out of 3329 0.210273355361971%	0.729038	1	0.840232
Cell cycle	3 out of 566 0.530035335689046%	22 out of 3329 0.660859116851907%	0.748959	1	0.80204
Fanconi anemia pathway	5 out of 566 0.88339222614841%	39 out of 3329 1.17152297987384%	0.817772	1	0.754055
PI3K-Akt signaling pathway	1 out of 566 0.176678445229682%	8 out of 3329 0.240312406127966%	0.775205	1	0.735203
Phototransduction - fly	2 out of 566 0.353356890459364%	16 out of 3329 0.480624812255933%	0.783794	1	0.735203
Pathways in cancer	1 out of 566 0.176678445229682%	8 out of 3329 0.240312406127966%	0.775205	1	0.735203
Antigen processing and presentation	3 out of 566 0.530035335689046%	25 out of 3329 0.750976269149895%	0.823716	1	0.705795
Herpes simplex infection	1 out of 566 0.176678445229682%	9 out of 3329 0.270351456893962%	0.813517	1	0.653514
Adipocytokine signaling pathway	1 out of 566 0.176678445229682%	10 out of 3329 0.300390507659958%	0.845309	1	0.588163
Sulfur metabolism	1 out of 566 0.176678445229682%	10 out of 3329 0.300390507659958%	0.845309	1	0.588163
Sulfur relay system	1 out of 566 0.176678445229682%	11 out of 3329 0.330429558425954%	0.871689	1	0.534693
Vascular smooth muscle contraction	1 out of 566 0.176678445229682%	11 out of 3329 0.330429558425954%	0.871689	1	0.534693
Neuroactive ligand-receptor interaction	7 out of 566 1.23674911660777%	83 out of 3329 2.49324121357765%	0.992426	1	0.496041
Tight junction	1 out of 566 0.176678445229682%	12 out of 3329 0.36046860919195%	0.893577	1	0.490135
Apoptosis - multiple species	1 out of 566 0.176678445229682%	12 out of 3329 0.36046860919195%	0.893577	1	0.490135
Other types of O-glycan biosynthesis	1 out of 566 0.176678445229682%	13 out of 3329 0.390507659957945%	0.911736	1	0.452433
Epstein-Barr virus infection	1 out of 566 0.176678445229682%	13 out of 3329 0.390507659957945%	0.911736	1	0.452433
Mucin type O-Glycan biosynthesis	1 out of 566 0.176678445229682%	13 out of 3329 0.390507659957945%	0.911736	1	0.452433
Protein processing in endoplasmic reticulum	10 out of 566 1.76678445229682%	135 out of 3329 4.05527185340943%	0.999719	1	0.435676
Nucleotide excision repair	4 out of 566 0.706713780918728%	56 out of 3329 1.68218684289576%	0.991162	1	0.420116
Wnt signaling pathway	5 out of 566 0.88339222614841%	71 out of 3329 2.1327726043857%	0.996123	1	0.414199
RNA degradation	4 out of 566 0.706713780918728%	60 out of 3329 1.80234304595975%	0.994975	1	0.392108
Selenocompound metabolism	1 out of 566 0.176678445229682%	15 out of 3329 0.450585761489937%	0.9393	1	0.392108
Citrate cycle (TCA cycle)	2 out of 566 0.353356890459364%	32 out of 3329 0.961249624511865%	0.980976	1	0.367602
Phosphatidylinositol signaling system	4 out of 566 0.706713780918728%	65 out of 3329 1.95253829978973%	0.997561	1	0.361946
MAPK signaling pathway	1 out of 566 0.176678445229682%	18 out of 3329 0.540702913787924%	0.965398	1	0.326757
Endocytosis	8 out of 566 1.41342756183746%	147 out of 3329 4.41574046260138%	0.999996	1	0.320088
Apoptosis - fly	1 out of 566 0.176678445229682%	19 out of 3329 0.57074196455392%	0.971313	1	0.309559
N-Glycan biosynthesis	2 out of 566 0.353356890459364%	39 out of 3329 1.17152297987384%	0.993937	1	0.301622
Protein export	1 out of 566 0.176678445229682%	22 out of 3329 0.660859116851907%	0.983659	1	0.267347
RNA transport	5 out of 566 0.88339222614841%	119 out of 3329 3.5746470411535%	0.999997	1	0.247127
mTOR signaling pathway	4 out of 566 0.706713780918728%	101 out of 3329 3.03394412736558%	0.999991	1	0.232936
Aminoacyl-tRNA biosynthesis	2 out of 566 0.353356890459364%	53 out of 3329 1.59206969059778%	0.999431	1	0.221948
Ubiquitin mediated proteolysis	4 out of 566 0.706713780918728%	121 out of 3329 3.63472514268549%	1	1	0.194434
MAPK signaling pathway - fly	1 out of 566 0.176678445229682%	32 out of 3329 0.961249624511865%	0.997507	1	0.183801
TGF-beta signaling pathway	1 out of 566 0.176678445229682%	33 out of 3329 0.991288675277861%	0.997935	1	0.178231
mRNA surveillance pathway	2 out of 566 0.353356890459364%	72 out of 3329 2.1628116551517%	0.99998	1	0.163378
Proteasome	1 out of 566 0.176678445229682%	47 out of 3329 1.4118353860018%	0.999853	1	0.125141
Spliceosome	2 out of 566 0.353356890459364%	125 out of 3329 3.75488134574947%	1	1	0.094106
Ribosome biogenesis in eukaryotes	1 out of 566 0.176678445229682%	68 out of 3329 2.04265545208771%	0.999997	1	0.0864945
Basal transcription factors	1 out of 566 0.176678445229682%	68 out of 3329 2.04265545208771%	0.999997	1	0.0864945
Ribosome	1 out of 566 0.176678445229682%	133 out of 3329 3.99519375187744%	1	1	0.0442227

## Sheet: Sheet1
Table S1 The statistics of differential expression genes of lysozyme pathway in develop,ment process of deutonymph
Gene ID	Annotation	7h	14h	21h	28h	35h	cDNA	protein sequence
Tetranychus_urticae_newGene_259	PREDICTED: epididymal secretory protein E1-like	1.60007	2.44664	2.00943	14.9157	143.208	TGAGAGACAAGAAATTTTGTCACTTTAATTGCAATGAAGTTAATAGGTAAAATAACAATGTACCAAAGTTACCAATAGATGATGACAATTTAAACGCTATTTAATTACAATAGTTTCTTTTTCTTTGATTATTTTAATGGTAATGGTAATATTATTTATTTCAATTTAATTTAATTTCACTTTTTGATTAGCTTCTTGCCAACCATAATCAGCCTTGACTCAACAGTCTATCATATCGAAATGGTAAATTGTCTCTAAATTGTCAACATATTACTGTGTCCTAATTACTTTGTCTTATTCATCGCCCACCCAACTTTGAACTCAATACTTTAGCTGACTGGTTTTCACTTTGATTGTCAATACAATTTGAGGCCAAAAGGCTATTTACCATTCAACTTT…
tetur01g03420	PREDICTED: similar to AGAP003501-PA	47.2276	22.7272	16.7426	4.29796	5.42292	ATGAACCTATTACACCTTGTGGTTAGCTTAATTGCCGCTCTTCAAATTAATCATGGGATAGTCCGAGCAGCCTTAAACGAGTCTGATAGTAGTCGGATGATTTCCGACTTGATAACCTCAAGAGGTTTCATCCATGAGCCGCATTATGTGACTACACAGGATGGCTACATTTTGGGCATCCATCGAATGATTAACCCGTTTAGTAAAAAGTATATTCCAGGTAAACCGAAACCGATACTTCTTCAATGTGGCCTTCTCTGTTCTGGATCCGAGTTTCTTGATAATTCAGACAGCGGTTTCCTCAATGAATCAATGATTGCTTCTCGTCATGAACTTCACTCCATTGACTTTCAATCAGAGGGAAGCAACTTGGGCTTCCTTTTGGCCAATCTTGGTTTC…	MNLLHLVVSLIAALQINHGIVRAALNESDSSRMISDLITSRGFIHEPHYVTTQDGYILGIHRMINPFSKKYIPGKPKPILLQCGLLCSGSEFLDNSDSGFLNESMIASRHELHSIDFQSEGSNLGFLLANLGFDVWFFHPRGNVYSRNHTTLNPDSDKSYWEFTWDQMATIDLPATFEHIIEYTGQTSVGYIGYSQGGTTIFGLLAEQPEYSAKIVPIIAIAPAVRLDNYAGLPFQSIIETPLVMNYVMNRGGECFGFMGDKQTKICEENPIMKVVCNFIAFNLLTVNKAQVDPDRVSVFISHIPSGTSCWDILHLVQLMKNKNFAKFDFGRAKNLIKYNSTSPPLYDLSKVVSNDLYLVHSIGDHSADPADITLLKSLLTSVPNIYDHVIEDKTFDHL…
tetur01g06410	PREDICTED: similar to sodium-dependent phosphate transporter	0.101434	0.253698	0.299067	2.60397	2.08741	ATGTCAAATCATCCAAATTTATCCTTAAACTTGGAAATCAACTCATCAAAATCAAAAACAAATGCTAACTCTTTCTTCCCGATCCGTTATTACATCGCTTTCCTTGGTTTCCTTTCATCGGCAATCATGTTTGCCGTTCGGTGTAACTTAAGTGTAGCCATTGTCGCAATGGTTGATAATGATGATAGAATAGTGCTTTCAGTGAATCAAACAAATGATAATATAACCTCTGAGTTGAAAGTTGAACCATATAACAAGGTAAACGTCAAAGTGCGCTTTACTTGGTCTGGTGAAGAGCAAGGGATCGTTTTAGGTTCCTATTATTATGGCTATGCTTTGGTTCAAATCATTTCTGGTTTATTGGCAGATAAATATGACCCAGTTCATCTTGCTGTTGGT…	MSNHPNLSLNLEINSSKSKTNANSFFPIRYYIAFLGFLSSAIMFAVRCNLSVAIVAMVDNDDRIVLSVNQTNDNITSELKVEPYNKVNVKVRFTWSGEEQGIVLGSYYYGYALVQIISGLLADKYDPVHLAVGTHTLASLLTLLTPYAASNGIISLAIVRGLLGLSHAPMLSYLYISLPLCLMQAGSNIGIALVMPLTAIMCESITLGGWSSAFYFIGLINLILPIIWIKTVTTDPSDHPWISEAEKQLLAHSKRNSKAKVNKTVKIHWIKIFTSTALWSLVLSRTGQSLFYMIITTKIPAYFESVLGIGLYRNGIFNSFLYLAIAFSQLISGPSAKYIIDKGFLGRTVTRKIFETQGKGSKIARNCDLLVFYFTLASSLLIPCICLVIIPLIEPTSNT…
tetur01g10000	acid phosphatase-1	100.215	105.243	112.715	58.6233	42.6211	ATGAAAACTTCATTTGTGTTACCGTTGTTGACATTTGTTTACCTTCAACTGTTTGTTTCATCCACTTTCCAAGCAAATTTTTTCGCGTCCAATGATTCTACCAGCCTTAAAGGTCTTATTCTGATTGCTCAGAAAGGATACACATCAATACCGACCAATGAAACATATCCAAATGATGAGTATACTGTACCAGAATATTGGCCAGATGGATATGGTCAATTAACGATTACTGGCAAGCAAAAGATTTATAAACTTGGTCAATCAATTGCATCTAAATATTCAAAATTTTTGCCAAACAATCCTCATGAAGTTTACATTCAAAGCTTTGATGATACTCCATGTTTTGAATCAGCTGAAGTCCTAGCTGCTGGAATTTTTCCTCCCGTTGATAGATGGATC…	MKTSFVLPLLTFVYLQLFVSSTFQANFFASNDSTSLKGLILIAQKGYTSIPTNETYPNDEYTVPEYWPDGYGQLTITGKQKIYKLGQSIASKYSKFLPNNPHEVYIQSFDDTPCFESAEVLAAGIFPPVDRWIWNDKLNWQPVKVNARPASSDNVLGFSIPCELPTLSTTETKEAYIQLTKAHTGLLSFISEATGWTDMSIMQFVDLYKTIILEENNMLSRPPWLNQTIWQEMDKFVSDLAYLMYSNRQVQRTIAGPLLAQISENIANIEKNGEPKVYIYVSQQPKLITLLTSLLINNTQEILTKPGSVIGLEIYQESGKKPYFNLVFNDGDKTENWKPLAMYGCNQNCTMDHFNSFAKLISPLTAQELCAQSDNKPVTFPSIPKSPESAPATNVETDA…
tetur02g00220	GM2 activator protein	9.05896	7.65279	12.496	19.1026	59.3201	ATGAGAAACTTTGTTTTCACAGAGATCACAGCAATAATAATAATTGGCCTCTCATTTCATCAAGTCTCCTGTCAATTTGTCAACAACTATATTGAACAAAATGTTAATATTACCGGATTGTTGTTCAAAGATTTTGCCTGGACTCAGTGTGGAACACCTGATGTGATCAAGTTTAGTCGACTTGAGATCGATCCTGATCCAATGAAGATTCCCGGTTTACTTTCTGTAGGATTAGATGTGCTCGTTAAAAGTAATTTAACCTCACCTCTTCCCTTCACCTTGAAGATGAAAAAGAAAGTATTTGGAGTATGGGTTGACATTCCCTGTGAACATGGTTTCGGATCTTGCCAGTATTCAGATTTTTGTACTCTATGGCCCTACCCTAAACCTTGTCCTGAT…	MRNFVFTEITAIIIIGLSFHQVSCQFVNNYIEQNVNITGLLFKDFAWTQCGTPDVIKFSRLEIDPDPMKIPGLLSVGLDVLVKSNLTSPLPFTLKMKKKVFGVWVDIPCEHGFGSCQYSDFCTLWPYPKPCPDVYTQYGVPCSCPFPANRYNFPEVVVGNATLPFSDIPKWLENGHYSIEAHLMDQSSQELFCIQILMQMKINN
tetur02g07230	Glycoside hydrolase; subgroup; catalytic core	16.9717	15.9423	18.3184	24.1404	65.4064	ATGAAGACCAATAACAATATTACTGGAAGTGGGTTTCTCAAAGGATCACCGGGAGGACCTTATTACAAAGCTTGGGCTAAATACTATGTCAAGTTTTTGGAGGCTTATGCTAAAGAGGGTATTGATTTCTGGGGTATAACTACCCAAAATGAACCGACTCAGGCAATTGTTCATCAAGAATTTTTCTACAACTGCCTTGGCCTGACTCCACAACAGTTACGTGACTTTGTTAAACTTGATCTTGGTCCTGTCCTACGTGATGCTGGCTACGGAACTGATAAACTTCAAGTTCTTCTTCATGACGATATAAGAGACTTTCTTCCCAGCTATACAGAGGCCGTTTTAAATGATACCGAAGCTGCCTCGTATGTTACTGGTATTGGTTACCATTGGTACAAA…	MKTNNNITGSGFLKGSPGGPYYKAWAKYYVKFLEAYAKEGIDFWGITTQNEPTQAIVHQEFFYNCLGLTPQQLRDFVKLDLGPVLRDAGYGTDKLQVLLHDDIRDFLPSYTEAVLNDTEAASYVTGIGYHWYKNGLEDFYENLNLVHSNFPNHFLFSTEACEGFARFSTERAQLGNWTRAETYAVDIIEDLNRFTTGWLDWNLALNTQGGPSWAENWTDGLILVDASKATYYRNPMFYSLGHFSKFIPPNSVYIGHEVQGDSQGVYVAAFIDPSDQMVMVILNTNDSPVDLIIEKFTSVSVPIAMDAHSIRTLITPRI
tetur02g07250	PREDICTED: similar to Glucosylceramidase precursor	25.4097	31.7277	20.7689	6.14532	2.57321	ATGATGTCAACTCAATTGATTGCCCTTTCACTAATTGCAATTTGTATAACTACCCTATCCTTAGCCTGTCAAGTTAGACAACACACTGAAGGCGAATCATTCGTCTGTGTTTGCAATGAAGCTTATTGTGATTCAATCAATACTGAACCTAATTCCTTGCCTGATCACTTAACCATATTTCAAACTGATAAATCATCTCATCGATTTGCAAAAAGTCTAATCCATGTAAGTGATTTAATTTACGATTCTAATCAACTTGCTGATGTTCGTGTAAAAATCAATACAACAGATCGTAAACAAAAAATTATTGGTTTTGGAGGGGCTTTCACTGATGCAGCTGGAATCAATCTTAACAAATTACCTGATAGTTTAGCTGATAAATTAATTGAAGATTATTTT…	MMSTQLIALSLIAICITTLSLACQVRQHTEGESFVCVCNEAYCDSINTEPNSLPDHLTIFQTDKSSHRFAKSLIHVSDLIYDSNQLADVRVKINTTDRKQKIIGFGGAFTDAAGINLNKLPDSLADKLIEDYFGPNGLQYTVSRVVMASSDFSDRPYSYDDVENDFELKNFSLTHDDHQYKIKYIKKAFNWTSQLKLFASPWSSPKWLKTNGEINGLGILKGDPGSIYWKTYANYFVKFFQAYEALGIDFWGLTPGNEPSVGFIPFLKLPSLGFSGAMMAEFIKRDLGPALKAAGYDKNKLKLMVLDDNIPYLMNFVWPILSDPEVNQYVSGVAYHWYAQSMHEALTQFHSMYPEYFILSSEACEGFRANEKALTIGNWTRAENVVADVIEGLNNWSSG…
tetur02g10940	glucosylceramidase precursor	23.6639	47.9092	89.4958	58.4005	18.4436	ATGATGTTGTTAAAATTAGTCGCAATTTTGCTTGTCTTTGAGGCTTCGTCGGCTTCTGACTGTGTTAAGAGGACTTACGCAGGTGATTCTTTTGTTTGTGTTTGTAATGCTGCTAAATGTGATACCTTGAACATCGAGAAGACCGTCCAACCTGGTTATATAGCAATTTATGATTCAGACCAGAAAACATCTCGTTTGGATAAGACCGTTGTACCAGTTGATGAAATCAAGAGTCGACTTTATCTAAATAATGAGTTTACTTTGAATGTAAATGCAAGTGATTTGAAGCAAAAAATACTTGGTTTTGGTGGGACACTCACTGATGGTGCTGCTATTAACATTGCGACTCTTTCAGATGATTTAGTTAAACAACTGATGAATGGCTATTTCGGTGAAAAT…	MMLLKLVAILLVFEASSASDCVKRTYAGDSFVCVCNAAKCDTLNIEKTVQPGYIAIYDSDQKTSRLDKTVVPVDEIKSRLYLNNEFTLNVNASDLKQKILGFGGTLTDGAAINIATLSDDLVKQLMNGYFGENGLEYNIARVPVGGSDSSVRAYSLDDTELDFDLEHFSLADEDIKYKLPLLKLALQLNPKFRAFGSAWSAPAWMKTNHALNGNGGLIWKPGDVYYKLWAKYYVKYLNAYLDKGFKFWGLTTENEPAEGIGGSIFNALALTPEQIRDWVKLDLGPALKAAGWGKGNLSLMINDENTSGMNTYVPACLDDPEAASYVSGIAYHWYSRNYPSSYQTLASIHDRYPDYFLLSSEAGWTGVASKYLGDWGRAEGYAIDILEGLQHWSTGWTDW…
tetur02g11420	Cathepsin B	7.65796	8.87751	21.608	11.5999	5.23449	ATGAAGATTATTATATTCTGTGCCTGTTTGATAACCTTTGTTCTGTGTCAAAAACGGGCCATTTTAAGTCCAGATATTGATCCTTTATCTGATTTAATGGTAAACAAAATAAACTCTCTAAACACAACATGGAAAGCTGGTAAAAACTTCGATGGTTATACAATTGATGAAATTGCTAAGTTATGTGGCGTTAAAAGATTGGAAAGATCAAGTGATGAGTTTGGCAGGATTGAAGTTGAGGTTGAACCTTATATACCAAAAACTTTTGATGCTCGAAGTGCTTGGCCTCATTGTCCTTCAATCTCATTTATTCGTGATCAAGGAGGCTGTGGATCGTGTTGGGCTTTTGGGTCAGCCGAAGCAATGTCTGATCGAACCTGTATCAAGTCAAATGGAAGA…	MKIIIFCACLITFVLCQKRAILSPDIDPLSDLMVNKINSLNTTWKAGKNFDGYTIDEIAKLCGVKRLERSSDEFGRIEVEVEPYIPKTFDARSAWPHCPSISFIRDQGGCGSCWAFGSAEAMSDRTCIKSNGRVKVILSPEDILSCCIDCGYGCNGGYIEAAYQYWVEEGVVTGGLFNGTGCKPYKIAPCEHHAIGPRPNCTDEITPACEVQCQSNYRKTYLEDKHYGLNSYKIVANVSQIQSEILRNGPVTAGYIVYSDFANYKSGVYQRHSNVTLGGHAVRILGWGIETGVPYWLVANSWNTDWGDKGYFKIRRGVNECGIEDHIVAGIPKN
tetur02g14410	Legumain	6.24248	3.36392	2.19001	0.266088	0.703351	ATGTTTTCATTTTTAATCATTTTCCCAATACTTTTTACACTTTCAGCTTCAACTCCTTTGGGTGATTCGTTGGGTTTCAAGTCGACTGCTGGCTTTAATATCCATGCTGTCCTGGTTGCTGGGTCAAATGAATATTACAATTATCGCCATCAAGCCGATGTTTGCCATGCCTATCAAGTCTTGAGAAATCATGGAGTTCCTGCTGAAAACATTATTGTCATGATGTACGATGATATTGCCAATAACACTGAAAATCCTTTCCCTGGTCAAATTTTCAATGCTCCTAATGGTCCTGATGTCTATGCTGGTGTATCAAAAGATTATATTGGCAATGAAGTGACTTCTGAAAACTTCCTCGGCGTACTTAGAGGCGACAAAGATCTTGTTGCCAAAGGTAAG…	MFSFLIIFPILFTLSASTPLGDSLGFKSTAGFNIHAVLVAGSNEYYNYRHQADVCHAYQVLRNHGVPAENIIVMMYDDIANNTENPFPGQIFNAPNGPDVYAGVSKDYIGNEVTSENFLGVLRGDKDLVAKGKKVLTSGPNDHVFIYFADHGATGLIGFPTGILSSHDLNKALVHMHEHKLYGKLTFYLEACESGSMFENILPDNINIYATTATNSAESSYGCYYDPKIGTALGDEYSVAWLEDSDSHDLTKETLEQQFKDVVNSTTKSHPQQFGQKSLASLKVGQFQGEKASSKVHAPKGHLRDSINVRDLPLVILKRKLKLSKDADEAFFLEATIQNLIAGRRFLESGIKKIVSQLCSNGYCSDAEQVLSTRKPLVNHPTYSKVAKKFQSSCLNLGI…
tetur03g01850	MD-2-related lipid-recognition	3.78802	3.77535	3.9977	9.65065	21.1468	ATGCAACAATTTACCTTGATATCGTCATTTCTCTTCATTCTTTGCATTAACCATCAATGTTTTTGCCTGAAATTAAACTTTTCTCCTTGTGGAGGTAAAGTACTGGAACTACGTTTATTTGGCTGTCGAAACGATTCCGAACCATGTTTGATGGAAAGAGGAATCAAAGGACGATTGGAGGTTGATTTCGAGGCTCCATTTGATTCGGATTATGTTTATGCAGATGTTAGCCAGAGAACCAATTCATTTTTACCAGTTAGCATACCTTTACCAATTGTTGATCGAGATGCTTGCACCAACCATGGTTTAACCTGTCCCATTGTGAAAGGTAAAAAGTACAATTACTTTTACGAGTTTTACGTTGATCCCCGGCTTCCCAACATCAAAGGAGACTATTAT…	MQQFTLISSFLFILCINHQCFCLKLNFSPCGGKVLELRLFGCRNDSEPCLMERGIKGRLEVDFEAPFDSDYVYADVSQRTNSFLPVSIPLPIVDRDACTNHGLTCPIVKGKKYNYFYEFYVDPRLPNIKGDYYLTLSSYWGYTIGCVNIPMQMADNQLIVKHDDSLESEGPDQDQQFDNNIDSSEQQHKDFSSTWFHLF
tetur03g02050	sodium-dependent phosphate transporter	36.2307	35.4786	46.832	15.5282	8.55654	ATGACTTTAAGTGTCCGTGAGTCTTTGTCCATCAAGCTGTCAAATGTTTCCAACATTTCAAAGCGTCTCCAGAAGCAACCATGCATTCCGTTCCGTTACTTGGTCATCTTTTTCATGTTTGCTGTTTCTGCAATCAGTTTTTCCGTCAGAAATGTGCTCAATTTTGCTATATTGGCCATGGTCAATGAAGAGTCACCAGCATCCATTGACTCCAATTCAACAATGGTCCAAAGTGAGATAAAATTCAATTGGGATCAAAGAGATCAAGGTTTCGTCCTCGGTGCTTACTTTTACACATACACATCAGCCCAGATAATCTCTGGTATCCTGACAGACAAATTCAATGCTGTTCACTTGTTGACCGCTTCCCAGATTATAGCTTCAATTTGTTCATTCTTG…	MTLSVRESLSIKLSNVSNISKRLQKQPCIPFRYLVIFFMFAVSAISFSVRNVLNFAILAMVNEESPASIDSNSTMVQSEIKFNWDQRDQGFVLGAYFYTYTSAQIISGILTDKFNAVHLLTASQIIASICSFLSPILAEYGIFYFIAIRMALGLAHGVLFPSCFILVERWLSPGEIAVAQSFIQVGSNFGIVIIMPLTAWLCDSGFVGGWPSAFYTVAAVNIIFIVFWVVAITLDPSTNRWVSPAEKEMIAHVNSSKTVKTKINKTPWKSLLTSLPLWSVMISRGINGLIYYAINSKIPVYMETVLGYKLKGNGVINSLLYVAICSTQLITGPASRYVINKKWLTKTVTRKVFESIALLGTSLCIFIIPSLGDRSDLIVIVLILSMFFMGFTVGGDTPI…
tetur03g02400	Legumain	66.0939	30.4921	56.5171	18.1163	5.19492	ATGATGGTCAACGATGTTGTTAATCATGAAAAGAATCCATTTAAAGGCAAATTATTCAATTCACCGGATGGTCCCGATGTTTACTCGGATCTTCAAATTGACTATTCTGGTGCACAAGTATCAGCCACTAATTTCTTAAAGATTTTGAGAGGCAACTCAACCAATTCAACTCACAAAGTGTTAAACTCGAGTCCAAATGATTCAGTATTAATTTACATTTCTTCGTATGGAGCAAGTGGTTTAATCGGATTTCCAAGTGATGTATTAACCTCTGCCTCGTTAAATCAAGCTTTGACTGGTTTGAACAATGACTCGAAATATGGACAAATGATGATTATACTTGATACAGACCATTCAGCCTCCATGTTTGACTCTGTCCTACCAGACAATGTTAATATT…	MMVNDVVNHEKNPFKGKLFNSPDGPDVYSDLQIDYSGAQVSATNFLKILRGNSTNSTHKVLNSSPNDSVLIYISSYGASGLIGFPSDVLTSASLNQALTGLNNDSKYGQMMIILDTDHSASMFDSVLPDNVNIFSVTSTSTDQQNYACFCNKPEFPYTCLGTSYSVAWLANTGSKESLMDETLDQQFDSIIQALDEALPQTPINPNKFGSKIFDDLRAGQFMGLEKSVKTENPTVIEDQLANFAVPFEMAGLESLDTHNDEPFNELKNARNSIDRAFYRLTSDMCAVGYCSDPQSIIQNNQAVKITDHQLYSQMVTKFHSDCLNLGENPYLLSKMYIFANILSESQAQIADNFSKFSSSLYQACRRRIIGHGYHHVV
tetur03g05270	EuGene Automatic Prediction	15.6318	22.977	18.7876	300.593	150.288	ATGGGATGTTGTAAAGCTTTTGTTAAACATTTAGTTTGTATGCTGGCCTTTGCTACATGGTTTCTTGGTAGCGTTTTAATTGCCTTCACTCTATGGATTCTGAGCACATCTACGAATGCCAAGAACTTTTTCGCCGGAACAACGCCCATTATTTATGTTGCACTAGGACTTGGAGGATTGCTCTTTACCAATGGTCTTTTGGGTTGGATGGGTTCATATAGACGTGGTGGATGCATGTTAAAATTGTTCCTATTTTTATCCGTTTTAACGATTGCAGCGGAAATCGGAGGAATAATTTCTTTGTCCATCTTAAGAGCTAAAGTAACTGAGATTGTTGAAGAGGGTTGGAATGAAATGAACCAAAGAACCCGTAATATCATTCAATCTCAGCTTGAATGT…	MGCCKAFVKHLVCMLAFATWFLGSVLIAFTLWILSTSTNAKNFFAGTTPIIYVALGLGGLLFTNGLLGWMGSYRRGGCMLKLFLFLSVLTIAAEIGGIISLSILRAKVTEIVEEGWNEMNQRTRNIIQSQLECCGLMGPSEFAHNNEETDKSCYSLVPKELGLPTTPTSPSSSMSEAVYHESGCKDKLVDWIYKHKLIWISTFGGFLLFQVITVLLSVSAINNMKSRSSSMESLDDHHHITY
tetur03g08870	sphingomyelin phosphodiesterase	18.2095	23.3203	21.4568	58.13	59.6861	ATGGATTGGTTATGTTCTTTTGTTTACATTTGGGTTGTGGTCATTTCTTTAGTGGACACTGGATACAGTGATGTACACCGATCACTTTCTCAACAACCTCTGTCCTCCTCCTTGTCCTCGTCCCAAGGCTCTTTGAAATCATCTTCTTCATCATCTTCAGCCTCTTTGACGGCAGCTTCATCGTCAGTGTCAGTTTCTGTGGCTGCAGCAGCATCTGTGCCTTCATCATTATCAGCATCTTCAGTTTCTTTGCCAAAAATTAAGTTAAAATCATCTAGTGAATCATCCTCTTTACCATTAACAGCGTCTTCATCCTCGTCATCTTCATTACCTAGGCTTACAATCAAATTTCCTAAACGGGCAAGGGGACGAAGACGGTTTCCTGTTCTTAAAGCGATT…	MDWLCSFVYIWVVVISLVDTGYSDVHRSLSQQPLSSSLSSSQGSLKSSSSSSSASLTAASSSVSVSVAAAASVPSSLSASSVSLPKIKLKSSSESSSLPLTASSSSSSSLPRLTIKFPKRARGRRRFPVLKAIVSSFVKRKSLDNDSPSSVSSTSSSSSSASSSHHTLLHPSHLHHPIHHGYPSYITSDGLIDSDLNGGALESIELEVIKQEELQSKAKPRPTRSRKNFLVATLTKMLRSVNFTQVSEDLRIGSSSKINCLACNSLMSLYLSPLNTKEVMVGAARVVCKQFSHLMRTTERVCLGVVESFADDLDYIRRSSRLTHREMCGLLLGVDCVRTVTENLNWTIPIPNKPQQQSNIINRRSSITLQLSDLPNQRRRQSGNSMSKYTEGLIPLQGE…
tetur04g00790	Glycoside hydrolase; subgroup; catalytic core	102.221	22.2811	58.4697	14.7194	2.53978	ATGTCTGTTCAAATGATTATCGTCCCTCTATTGTTTTCAATATGCATAGCTACTTTATCCTTAGGTTGTCAAGTGAAACAACACATTGAGGGAGAATCTTTTATTTGTGTTTGTAATGAGGAGCATTGTGATTCAATCAGTACTGAACCTAATTCCTTAGATGATCATTTAACCATATTTCAAACTGATAAATCATCTCATCGTCTAGCAAAGAGTCTTATCCATGTAAATGATTTGATAACCGATTCTGGTGAAATTGCTGATATTCATGTATTGATCAATGCAACGGATCGTAAACAGCAAATTATTGGTTTTGGAGGAGCTTTCACAGATGCAACTGGAATCAACATCAACAAATTACCTGACAGTTTAGCTGACAAATTGATTGAAGACTATTTT…	MSVQMIIVPLLFSICIATLSLGCQVKQHIEGESFICVCNEEHCDSISTEPNSLDDHLTIFQTDKSSHRLAKSLIHVNDLITDSGEIADIHVLINATDRKQQIIGFGGAFTDATGININKLPDSLADKLIEDYFGPNGLQYTVCRVVIGGSDFSDRPYSYDDVENDFELKHFSLVNDDYQYKIKYIRKALNLTSDLKLFGSSWSPPTWLKTSGKFNGLGILKDEPGSIYWKTYANYLVKFLQAYEALGINFWGLTPENEPNVGLNPGWRWNALGFTGSMMRDFIKKDLGPALKAAGYDKEKLKMMIYDDNLSNLNYFINGIVNDPEAAQYVSGIAYHWYTRKYHEALSEAHYAHPEYFLLSTEACEGFRSTEAHLTLGNWTRAENIAADVIEGLNNWSNG…
tetur04g02320	PREDICTED: similar to sodium-dependent phosphate transporter	37.5598	23.3951	27.0089	9.49626	6.30166	ATGGTCAATCCAGTTGAAATTATAGATCACCCTTCTACAGTGTCCCTCAAGAAAACATCAAAAGTAAAACTTCGATGGATTGTGTTCACGATTATTGCCATTCAAGTTTTCTCCCTGATTTCAATCAAAATTAGCATGAGTTTAGCTGTTGTAGCAATGATTGAAGATGTTTCATGTTCAACGGATAACTCGACAGGTATACAATCAAAAGGTTGTTTTGAATCAGATATTCATCGCAAGTTCCATGTCGATTGGAATGAATCCCAAAAATCTCGTATTCTCCAAGCTTATATGTGGGGATCAATAGGGATGGCCATTTTCGGTGGTCGAATGGCAGAGATTTATGGGCCACGGAAAATTGCCTCCATTGGAATATTCGTAACAGGAATGATTAACTTT…	MVNPVEIIDHPSTVSLKKTSKVKLRWIVFTIIAIQVFSLISIKISMSLAVVAMIEDVSCSTDNSTGIQSKGCFESDIHRKFHVDWNESQKSRILQAYMWGSIGMAIFGGRMAEIYGPRKIASIGIFVTGMINFLFPTLALRSYWASYFARLAQGVCSAIAIPTGQVILAHWAPQQEKTIASSVILSGALFSNAVTHPLVGLMVSGDFLGGWPFVFYFFGSLAIAVALMVLLFIRDDPGQHPFISENELEEIIQHRLVRTGKPKSLPWSSLLTSPAIYAVLIANFTYSWSAGFFSLQLSSFYKNVLDVSHKSNGVMTALPYIVSIMVNYLAGYCIDWLRASEVLTTIKLRKIATTIGYGVAASCLFLIPFVGKHVGTVVILATIAKGFGALNVAGPGSNH…
tetur04g05830	acid phosphatase-1	3.74094	8.45318	11.7257	11.0235	7.41025	ATGTCGCCATCTTTTTTAATTGTGTTCTTAATTATTTGTATAAATCATTCTCTTGTCATTGGTGAAGATCCCTTGCAGCTGAAATTGGTAGCCATTGTCCATCGCCACGGTGATCGCGCTCCTTTAAACTTCCTTCCTGGTGATCCTTATTCAGATGATATCTTTTGGCCTGATGGCAAATCACAGTTACTTGCCTCTGGAAAAGACAGATTGTATCAATTGGGTGAATCGTTGAGGCTCTATTATGACAATTTTTTAACCCACAATCCAAGGGAAGTTCGTGCAAGAAGCTCTGATGCCGATCGATGTATTGAATCAGCTGAAATGCTATTCCATGGGCTGTACAAAGCAAAGGGGCGATGGATCTACAACAGTAAAACCGATTACCTTCCAATACCA…	MSPSFLIVFLIICINHSLVIGEDPLQLKLVAIVHRHGDRAPLNFLPGDPYSDDIFWPDGKSQLLASGKDRLYQLGESLRLYYDNFLTHNPREVRARSSDADRCIESAEMLFHGLYKAKGRWIYNSKTDYLPIPIHTTPTMYDRMLAEGVYCPVLNKETQAVFERPESKSFLTKYSTTLAVLTQNLGLKFNDLGLVFGIFDAWMIEKSQNYKLPSWMTESIWNDLIEMVNLYSTIQNDSPIIHRLRAGNFLADLKKYFIQSTEPSNGKQPVKLITYSTHDTMLGSFMSTLKIFNKIRVPYGAALLIELLASPDNKQNYVQIKYWNDTHVNEQHKLTLPFCESGQLCKLDQFLDYIDQFIPTDWESECSLNNTESGPSAEDNKRFDDQENDKGWEWVGIVA…
tetur04g08710	Beta-hexosaminidase subunit beta precursor	63.236	148.836	275.756	78.9395	54.8235	ATGATTATATTATTAATCAATTTGCTTCTTTTATGCTCAACAACTGTCCATTCTTACATTACTTGGATTGAAGCTCGAGTTCCTCTTCAGGGCAATCGACCAGCACCAGGAACACCATGGCCATTACCAAAACAGCTAAACCAAACAGAGAAAACACTCTTTTTAAATCCAATGGAGTTTTATTTCACTACAAATGGACGATTCTGTGATATTCTTGACGCATCTTTAACTCGCTATCGACCCATCATTTTTCAAGATTTCAACGTATCAACAGTTGGCTTCTCGGATAGACCTGAGTTACGATCATTAATGGTTAGAGTTGATAATCCTCAAGAGTGTGGCTATCCTCAATTGGGTGACGATGAATCGTACACACTGGTTATCCCAAAAAATTCAAGT…	MIILLINLLLLCSTTVHSYITWIEARVPLQGNRPAPGTPWPLPKQLNQTEKTLFLNPMEFYFTTNGRFCDILDASLTRYRPIIFQDFNVSTVGFSDRPELRSLMVRVDNPQECGYPQLGDDESYTLVIPKNSSQAILQAKTVWGALRGLESFSQLVYHDDGSNQCIVNETFIDDWPEYPYRGMMIDTARHFIPLKILLLNLDAMAYNKLNVFHWHLVDDQAFPLESKVFPELTSSGAYTSKHVYTQEQVQLVIDYARMRGIRVLPEIDSPGHTKVYGKSHPELLTPCFVDGKSGVPNPPHHSDADILNPMRNETFQFMHQLFAEIKRLFKDQFIHLGMDEVYYACWTSNPDIQALMIANNWTKVNQVEQHYVRQTLKNIKDLQYKVMMWQDPVDNDVEL…
tetur05g00990	lipase 1 precursor	31.1211	27.383	18.5027	5.57272	3.5285	ATGATCAACACTATTTTCAAATTTTTGATTGTTTGTGCGTTAACGCATTCATTTTCTTGCCTCACTTTAGATGAAATTGACCAATCTGATATTCAACAGATAGTTGAAGCTCGTGGTTTTATATGTGAACCTCATAACATAGTAACAAGTGATGGTTACATATTGGGCAATTATCGTATTGTGAATCCATTTGCTCCAAAATATTTTGATAAACCTTTGAAACCTGTACTTATTCAAAGCGGATTTCTAGGTTCAGCGGTTGACTTCATTATTAACTCTCCATATGGTCAGCTTGATGAAAATATCTTAGCTAACTTTACGGATTTGGATTCAATTGATTTTGATTTAGTTGGAAGAGATTTGGGTTTCATTTTAGCTAATTTAGGTTATGATGTATGG…	MINTIFKFLIVCALTHSFSCLTLDEIDQSDIQQIVEARGFICEPHNIVTSDGYILGNYRIVNPFAPKYFDKPLKPVLIQSGFLGSAVDFIINSPYGQLDENILANFTDLDSIDFDLVGRDLGFILANLGYDVWLTNPRGNYYSSNHTTLDPEADKKKFWSFSLDEMALIDLPAMIDYVLNNTGQSSLGYIGFSRASLVMFALLSEKPEYSDKISPYISLAPPVYLTNVNSPIKALASTKFVANFIRDHPGSCFNRAVTQVAGVCNNILIKPICDIIKLNLVSIDRETANATRVDIYLSHLPAGASCWDFIHFAQRMINPEFTRIDLGPDANMKRYGSKTPPKYNLKNIVNQNIAIFHSTGDTTANPADVKRLIDELEVPLIERVTIEDEKFSHLDFLFD…
tetur06g01570	Glycoside hydrolase; subgroup; catalytic core	10.1772	7.35233	7.96171	4.3271	2.32646	ATGTTCACAAAAACAGTAACTTTTTTTATTCTTTGTTTGAACTTGATATCTGGTTCATTTGGGTGTCAAGTGAAGAGGATCGAGAAAACAGACAGTTTTTTTTGTGTTTGTAATAATGATTATTGTGATCCCTTACCAGTTGAACCATTCTCATCACCTCAATCATTGACTATATTCACAACTGATAAATCATATTATCGTTTAACCAAATCAGTTGTATCCGAATCCGATCTTAAGGTCAACCAATCCTCGGATATTAAAGTAACTCTCAATGTCTTTGATCGTTTTCAATCAATAATTGGATTTGGTGGAGCCTTTACTGATGCAGCTGGAATCAACATCAATAAACTAACAAGTGACGCTTTAAAAGATCGTTTGATTGCTGATTATTTTGGAAAA…	MFTKTVTFFILCLNLISGSFGCQVKRIEKTDSFFCVCNNDYCDPLPVEPFSSPQSLTIFTTDKSYYRLTKSVVSESDLKVNQSSDIKVTLNVFDRFQSIIGFGGAFTDAAGININKLTSDALKDRLIADYFGKDGAEYNIGRVPIGGADFSDRIYSYDDVVDDFELEHFALADDDHNYKIPYIKKAKELNSNLKLFGSPWAPPAWLKTNNASYGLGMLIGEPGSKYWKTWANYFVNYKENGIEFWGLTPQNEPPTGLAPGFIWNTCGFSPEMMRDFIKKDLGPILKAAVYSFARSILSDKEAASYVSGVAYHWYAGPSAENYDNLKKLHDQFPDYFLMSTEACEGWMRTDPDAGAAKNSGLFDFRSSIVSFSLEKFYDQSFLSQNGDFMERLLKEILLL…
tetur06g01700	Glycoside hydrolase; subgroup; catalytic core	44.9717	34.3858	56.9294	24.6395	11.5679	ATGTTCATAAAAACAGTAACTTTTTTCATTCTTTGTTTGAACTTGATATCTGGTTCATTTGGTTGTCAAGTGAAGAGGAACGAAGAAACAGACAGTTTTGTTTGTGTTTGTAATAATGATTATTGTGATCCCTTACCTGTTGAACCATTCTCATCACCTCAATCATTGACTATATTCACAACTGATAAATCATATTATCGTTTAACCAAATCAGTTGTATCCGAATCCGATCTTAAGGTTAACCAATCATCTGATATTAAAGTAACTCTCAATGTCTTTGATCGTTTTCAATCAATAATTGGATTTGGTGGAGCCTTTACTGATGCAGCTGGAATCAACATCAATAGACTAACGAGTGACTCTTTAAAAGATCGTTTGATTGCTGATTATTTTGGGAAA…	MFIKTVTFFILCLNLISGSFGCQVKRNEETDSFVCVCNNDYCDPLPVEPFSSPQSLTIFTTDKSYYRLTKSVVSESDLKVNQSSDIKVTLNVFDRFQSIIGFGGAFTDAAGININRLTSDSLKDRLIADYFGKDGAEYSVCRVPIGGSDFSDRPYSYDDVFDDFELKHFALAADDHNYKIPYIKKAKELNNNLKLFGSPWAPPAWLKTNNASNGLGMLIGEPGSKYWKTWANYFVKFFDSYKEHGVEFWGLTPQNEPLSGFKPNYGWNTCGFTSEMMRDFIKKDLGPILKDAGYGPDKIKLMIHDHDTNQVYSFAKGILSDKEAASYISGVAYHWYFGHYYDELNKVHEQFPDYFLMSTEACECWIRTDPDVGVKLGNWTRAETYAYDVIEGLNHWSTG…
tetur07g02990	MDL1	9.48511	9.17601	8.51983	12.4042	27.9659	ATGAATCAGTTTTTGTTAATTGTGGCTTTGATAAACTTCCAATACCACTTGTATGATTGTATCAAGCTTAAATTTTCCTCTTGTGATCTTCAAGGTGGTAAAACACATGAGTTACGAATTGATGGGTGTAAAGACAATGTTGACCCTTGCGTTTTAGTTCGTGGTAAAACGGCTCATATTGAAGTTGATTTTGTTGCTCCATTTGATTCAAACTATGTTTACGCCGATGTTAGTAGACAATCATCAACTCTACCAATATCTTTACCGCTGCCCTTTCTAGATCGAGATGCCTGCAACAACCATGGATTAAACTGTCCTCTCAAGAAAGGCCAAAATTACACATATATTTACGACTTTTACGTGGACCCTTTGTTACCATCAGTTAAAGGTGTTTATCAT…	MNQFLLIVALINFQYHLYDCIKLKFSSCDLQGGKTHELRIDGCKDNVDPCVLVRGKTAHIEVDFVAPFDSNYVYADVSRQSSTLPISLPLPFLDRDACNNHGLNCPLKKGQNYTYIYDFYVDPLLPSVKGVYHFTLTTFWGYSIGCISVPLEVSGGFSIFGNRLAID
tetur07g04560	sialin; putative	4.49886	6.53374	7.52157	35.4734	26.0009	ATGAAAAAACGACTTTCTCAACCCGATGATGCCATTGCATTGGATCCAAGCTTCATTGGAGTTTCCAGGCCATTTCCATTTCCATTCAGATATGTTGTTATGTTCATGATTTTCATGTGTATGCTAGTTGGTTATTCAATCCGTAATATAATCAATGTTGCTCTTCTTGCTATGGTAAATGATTCGCCCAATCCCTCACCAAAGACATTGAACAATCAAGATGTCCTTTCATCTTTATTTGCCAAAAATCAGTCAGTTACATTTGATTGGAATCAAAATGACCAAGCATTGATTTTAGGTGGCTATTTTTACACCTTCACTGGGTCTCTACTATTAGGTGGAATCATTACCGACAAGTTAAATATAATCTGGCTTCTGTCCATTACTCAAACTATAACC…	MKKRLSQPDDAIALDPSFIGVSRPFPFPFRYVVMFMIFMCMLVGYSIRNIINVALLAMVNDSPNPSPKTLNNQDVLSSLFAKNQSVTFDWNQNDQALILGGYFYTFTGSLLLGGIITDKLNIIWLLSITQTITAISTLVTPIAASTSVYLLIVARMIIGLMHGVMLPACFNLIEHWFPTGEIAIAQSLMAVGANFGTAISMPVTAWLCSSNLWGGWPSAFIIFGLINSIFVVILFIGISDGPQSNRWISQYEKDYLIKTPWIKLFTSLPLWAVFWNRGLIGLAYYTVNSKIPVYMEKVLNYKIENNGLLNSLFYVFVCMAQLIAGPASKAIILKGWLSRTVTRKIFESIACLGLASGLMIISFLGNQPTIVVIVLIISMFFYGFDTGGNIPIVPEMAPK…
tetur08g06360	sialin; putative	5.22693	2.92631	5.53798	1.14294	0.605	ATGGATCGTACGAGAGGCAATAGTGTTACTTCAATCAAGTCAGGGATCGCAAACGTTGCTCGATTTCGTTGGTTTATATTTATTCTTACAAATGTCGCCATCTTCACCAATTTCTCTGTTCTCGGAAGTTTTAGTTTAACAATAGTGGCTATGATTGGTAAGAACAATGAACACACAACATCAATCGACGCAATCAACTCAACAGTCAACGTTACAATTACACCTTTAAAATCTGGAAGTGTCCATGTTGATTGGTCGAATGTAGATAAATCTCGAATGCTTTCAGCCTCTTTTTGGGGGAGTCTGGCCATGGCTGCATTCGGTGGTCGAATTTGTGAATTATTTGGTCCAAGAAAAGTCGTATCACTATCGCTTTTGGTAAATGGCTTGACGACCCTT…	MDRTRGNSVTSIKSGIANVARFRWFIFILTNVAIFTNFSVLGSFSLTIVAMIGKNNEHTTSIDAINSTVNVTITPLKSGSVHVDWSNVDKSRMLSASFWGSLAMAAFGGRICELFGPRKVVSLSLLVNGLTTLLFPVISIHSFIGAYIIRIISGICTGIVLPSSNVIVSRWAITSERTLANAVVTSGGTLANLISLPLAGILVDSSFLVAEC
tetur08g06870	PREDICTED: similar to sodium-dependent phosphate transporter	58.3976	36.9682	34.9535	7.46214	3.5794	ATGGGTCGTAAACAGAGTAATGGGACTAAAGCAGGTTGTATCAAAGTACGATGGATGATTTGTATCATTACCCTGATGATGATCTTTAGCCTTGTAGCCACAAAAGTGTGTTTAAACTTGGCTATTGTCGCAATGACTGACCCTGATTATGATCAACTAACACCGGAGGAAGCTGCTGCACTACCTAACTCTTCCTACGTATTGACTTTTGAGTTGCAAGATGAAGGCAGTAATACAACAAGACTTGTTCAATTTGAACAACGTAATAGAAACTTCATCAACTGGACTCAATCAACAAATGATAAACTATTGACGGCCAACTTTCTTGGAGCTGTCTTGTCACCCATTCCAGCTGGACGTATTAGTGAAAAGTTTGGACCTCGAAGGTTAGCATTCGTC…	MGRKQSNGTKAGCIKVRWMICIITLMMIFSLVATKVCLNLAIVAMTDPDYDQLTPEEAAALPNSSYVLTFELQDEGSNTTRLVQFEQRNRNFINWTQSTNDKLLTANFLGAVLSPIPAGRISEKFGPRRLAFVLATIAGVSMLVFPAACKWSFQAAFILRIIQGFCTGCTMPCAHVLVSRWSPKYEKTLFASIMNSGGLLAALCTNPLVGALSASSFFGGWQSVFYIIGTFQLVISMIWLLTVYDDPETHPRISDEERELILENRLTNSGDSNISLPWRHVLASAPIWALIISNFALSWTETIIGGQIPSFLDSVLDLPIEQNGLFTALPYLAALFSSNLISWVSDKLRSNGKFSTTALRKFFADFGFIGSAVCLVCTTYVGKRTGLIVAFVVACRAFA…
tetur08g06890	solute carrier family 17	42.3812	32.5063	40.9808	9.94535	3.03234	ATGGATCGTAAACCAAGCAATGGGACTAAAGCAGGTTGTATAAAAGTACGATGGATGATCTGTATCATCACCCTGATGATGATCTTCAGCCTTGTAGCAACGAAAGTATGCTTAAGCTTGGCTATCGTCGCAATGACTGACCCTGATTATGACGAACTAACACCAGAAGAAGCTGCGTTAATACCATCAGCAATTAATTTAACAGTGACAGATGAAAAGACTAATGAAACAAAAGTCATTATAGTTGAACAGCGGAATAAAAACTACATTAACTGGACTCAATCAACAAATGATAAACTATTGACGGCCAACTTTCTTGGAGCTGTCTTGTCACCCATTCCAGCTGGACGTATCAGTGAAAAGTTTGGACCTCGAAGGTTGGCCTTTTTCTTGGCTACT…	MDRKPSNGTKAGCIKVRWMICIITLMMIFSLVATKVCLSLAIVAMTDPDYDELTPEEAALIPSAINLTVTDEKTNETKVIIVEQRNKNYINWTQSTNDKLLTANFLGAVLSPIPAGRISEKFGPRRLAFFLATLAGVSMLVFPAACKWSFPVAFILRLVQGFCTGCSMPCAHVLVSRWAPKYEKTLFASIMNSGGLLGALTTSPLVGALSGSTFLGGWPSVFYLIGTLQLIIAVIWLFTVYDDPESHPRISDEEKQEILENRLTNAGDSNISMPWRHVLSSAPIWALIISNFAWGWLESIISGQVPSFLDSVLDLPIEQNGLFAALPYLASIFSSNIISWISDKLRSNGKYSTSAMRKFFADIGFIGSAMCLVAATYVGKRTALIVTFIVACKAFSVAQ…
tetur09g05880	sphingomyelin phosphodiesterase	1.78311	1.97367	1.8406	5.98284	7.79169	ATGATGCCTAAAGAAAAACTTTATTTCACTTTCATAATCATCAAGTTAATGATCTCAGTTAAATCAAGTGACAAAAAAGAAAACATTTCGGACATTTTTCTGGAACCAAGAAGTCGCTTAACCCGAAATGTTAAAAGTGCTATTAACGATATGATTTTTACACCTTACGGTGTTTCAAACTATGACTACAATCAATGGGAATTTGTGTTTAATTATTGTCGATCCATTTGGCGAAGGCTTCGTGATTGGACTGGATTAACATCCATAGGTTGGAATTTACATCATGTTCCTTATGCTCTTCCATGGCATTCATCTGGATCTTCAACACCTCTATCATCCAGTTCGTCAACAAGTTACCGAATAGACGGATTTCATCCAGCCAACCAGCAAGATTCAAAA…	MMPKEKLYFTFIIIKLMISVKSSDKKENISDIFLEPRSRLTRNVKSAINDMIFTPYGVSNYDYNQWEFVFNYCRSIWRRLRDWTGLTSIGWNLHHVPYALPWHSSGSSTPLSSSSSTSYRIDGFHPANQQDSKHLENNDNDNNIFSPFGPHLPFKLKESLSSLTGLSGANLVKIIEDMKNGISSSASCMACFAATELYQSPMYSKNGLHSAIRTTCNSLRLQKPEVCNGIAQNYVEDLDYIGVHTKLTANEMCSTLLGGNCALASPSIKTNWSLHLPDKVEPIKSFSNPIKSNGPLRVTKILHITDIHADLFYSPGSDAECGRPVCCRSHETLSTQSASPLASVTSGSVDTIFKKRSAGYWGDYGKCDTPIATVVSALQNIASHHSDVDYWLWTGDIGP…
tetur10g00920	CD36 antigen	12.3246	6.01002	8.29467	4.54611	2.28872	ATGGATCTTAACAAATCGATGTCACCAATAACCTTAATCATTGGACTATCCATCATTGTATTTGGCATTTACTTGCCCATTTTGATTGATAATTTCATTACAACAACAATTCAACAAAAATTTCCATTAACAAATGGCTCGGAAACGCTATCAGCTTGGACCAATCCAGATATTCCTATTTACACTCGTTTCTACCTTTTCAATCTAACAAATGTTGATGATTTCATTTCCGGAGAAAAGGCAATCTTTACTGAAATGGGTCCATACACCTTTAGGCAGGTTCGGAGGAATGTTATTCACACATGGAATTCAGATGAAACTCTGTTTGACTATGAAACAATTCGAAGTTACAACTTTGTTCCACATTTGTCGGCAGGAAATCTTGATGATACATTAACG…	MDLNKSMSPITLIIGLSIIVFGIYLPILIDNFITTTIQQKFPLTNGSETLSAWTNPDIPIYTRFYLFNLTNVDDFISGEKAIFTEMGPYTFRQVRRNVIHTWNSDETLFDYETIRSYNFVPHLSAGNLDDTLTLINFPVVTIAKTIAEKAPMFKKTAGSIIKKHGGGLFLNLTVGQVLFDGFEVPFVTKLSTISRSLKMPIPDKFGIMYGQNNSGNGVYTAFTGKDDVKKLLLMHEWRGERTVDCWASSRCGMLNGTDGTWFHPMISPTETLYIFNAEVNRSLSLENSGDSLVQGLSSYRFTAARGLLNAPTFDSNNECFCVSNDTALSENGFCSLDGVLDISKCHNGVPLVLSLPHFLYSDPLLIHSSKGINPDVSKHQSYLDVEPLTGIVLSARRRI…
tetur10g01680	Peptidase C1A; papain C-terminal	19.8379	27.5988	22.8896	7.94724	5.85484	ATGATTTACTTAATTTTCCCATTCATTTTGCTTTCTCTGCATCTCTCTCCAATTCAATCCATAGAGTTATCTGAAAATGAGCTGGACTCTTACTGGACAACTTATAAGGTTAGACATGGTAAAAATTATACATTCTCGGCTGATGATTATTTCCGTAAATATGCTTTTGGAATGAACCTGAACAAGATATTGAAACACAACACTGTTGCCGATTTGGGTTTGAGAAATTTCAAGCTCTCTTTGAATCGATATGCTGACAAAACTACTGGTGAAATGGTTAAACAAAGGACTGGCCTTTCCTCAACTAGCCTGAAATCAGCCCAACTCAAACTTTTCAAGCCTAGGTTAACTGATGCCAATGTCACCAGTGACAAAGGATCTAGTTTTGACTGGCGTTCA…	MIYLIFPFILLSLHLSPIQSIELSENELDSYWTTYKVRHGKNYTFSADDYFRKYAFGMNLNKILKHNTVADLGLRNFKLSLNRYADKTTGEMVKQRTGLSSTSLKSAQLKLFKPRLTDANVTSDKGSSFDWRSHGIVNPPVDQGECGSCWAFATTSTIEGQWALKTGQLVNASAQQLIDCSWSNGNEGCGGGNMLGAYTYLADEPFVDATDYPYLTKDYVCLDQQIKLKYGKIRTIGFVTPLDETELALAVKEIGPIAVAIDGSSPYLTFYWEGIYDDDTCTNQVNHAVTLVGFGTDSNGIDYWIVKNSWGADWGDNGYFKMRRGVNMCGVAEMPMYANF
tetur11g06140	acid phosphatase-1	90.6058	88.0336	82.1945	31.9203	23.7393	ATGACTTCATCTCGTCTACAGCAATTTATATTAATTTCATGTTCCATTTGTACATTAATTTCTACCGGATCATCTCAAGATACTTCGGAGTCAAATAATGATACTTCTTCAACCGTCAACTCATCAGTTGATCACATTACCTTGAGATCGGTTATCGTTATTACCAATGAAGGTCTTGCGACCCCGCAATCGACCTTTTCTTTCATTGATCCTCAACTGAGACCTGAATTTTGGCCAGAAGGTCAACCAGTATTGACTAATCTTGGTAAACATCAACTTAATCAAATGGGAGAATCGCTTCGTAGAAGATATTCAAGTTTTCTAACCGACAGTCCTAGAGAAGTTTATGCTCGAAGTGCTGATGAAGATAGTAATATTGAAACTGCCTTAGTGCTGCTT…	MTSSRLQQFILISCSICTLISTGSSQDTSESNNDTSSTVNSSVDHITLRSVIVITNEGLATPQSTFSFIDPQLRPEFWPEGQPVLTNLGKHQLNQMGESLRRRYSSFLTDSPREVYARSADEDSNIETALVLLNGAYKAHGRWRYGNSDYLPIPVHTVPTPDDCMLSIHCNCPRRKQAWDDLLNSPEIEKYKKDFESVLKLVETKTRLTSLYSQIDYVETALLQVYQKTPVPSWITPGVTDDLKDLANEFHSMAVAYPAMLKLYVGELYDELVKKLKAATNTNNRRDTSQKPKFLVYSTFTPQMSSVAYDLADINGEIPHPATSFIIELFEAPGSSFFVKLYYWQFPISREPELVYANFTHSSSSPSTSSVPLNDLLTHLQSFTESDWKAYCGLGDSVD…
tetur12g01820	Cathepsin L	836.646	814.934	1178.84	622.891	92.9938	ATGTTCAAGACAATCTTAATTTTAGCCACTTTGGCTTGTGCTTTTGCCACCGAAGTTGACTTCAAATCTGAGTTCAACAAATTCAAGGCCACACACAATAAGCTTTACACTTCTGAAAAAGAAGAGGCTCAACGACTCAAGATCTTCACCTCCAACTTACGAAAAATCAACGGTCACAATGAACGCCACGCCAGAGGAATGGAAAGCTACCAAATGGGTGTAAATGCCTACACTGACTTGACTTTCAAGGAATTTTCAGAAAAACTTTTAGGTTACAAAGCAAATCATGACCGAGTTGCTCCATTGGTCCACAATAACAGCACAGTTGACGGTTTACCCGATTCAGTTGATTGGCGTACAAAGGGCATCGTAAACCCAATTAAAGATCAAGCTCAATGC…	MFKTILILATLACAFATEVDFKSEFNKFKATHNKLYTSEKEEAQRLKIFTSNLRKINGHNERHARGMESYQMGVNAYTDLTFKEFSEKLLGYKANHDRVAPLVHNNSTVDGLPDSVDWRTKGIVNPIKDQAQCGSCWAFSTIASVEGAWAQAKGKLVSLSEQNLMDCSYDEGNQGCNGGLPDNAFEYIIKNGGVDTEDSYGYSAVSSNACKYSKANEGATISKYVDIPSRDEKALKNAVAERVVSVAIHVGDSFQHYKSGIYNDKFCPGFSFFLNHAVNVVGYGTDHWIVRNSWGTTWGEAGYARFAINKNLCGIATKASYPLV
tetur12g01830	Cathepsin L	109.178	68.8931	114.465	39.4325	12.7146	ATGTTTCATTCAATTGTACTTTTAGCCTGTTTGGCTTTGACTTTTGCTAGTGAAGTTGATTATAAATCAGAGTTTAATCAATTCAAGATCAATCACAATAAAAACTATGCTCATCCGAAAGAAGAAGCTTATCGATTCCAAGTATTTAGTTCAAACTTGAAAAAAATCACTGAACACAATAAACGTCATTCAAATGGATTGGAAACTTATGACATGGGAGTCAATGCTTACACTGATTTGACTTTTGCTGAATTTTCCAAAGCATTCCTTGGATACAATGCAACTCTTCAACAGCCAGCTCCATTGATCCACAACCGCAACTCAACTGACGATTTACCAGAAACTGTTGATTGGCGTGAAAAGGGAATAATAAATGCAATCAAAAATCAAGGGCAATGT…	MFHSIVLLACLALTFASEVDYKSEFNQFKINHNKNYAHPKEEAYRFQVFSSNLKKITEHNKRHSNGLETYDMGVNAYTDLTFAEFSKAFLGYNATLQQPAPLIHNRNSTDDLPETVDWREKGIINAIKNQGQCGSCWAFSTTASVESAWAQAKGKLVSLSEQNLMDCSYAEGNNGCSGGLPDKAFNYIIKNGGVDTEDSYNYTAASSKTCKFSSSNVGAKISKFVDIESGDEAALKNAVAQRVVSVAIHVGETFQNYKSGIFDLSFCPSWSFYLNHAVAVVGYGTDHWLLRNSWGSSWGENGYARFAINKNLCGIASAASYPLV
tetur12g01850	Cathepsin L	160.254	210.576	249.739	161.089	74.2761	ATGTTATTATTACTATTATTGCTTATCGTTCCAGCTGAGATTCATAATGCTCCATCCAAATCATTTGATTTAAATCAAATTTGGTCTCTTTTCAAGAATGAATTTCAAAAGATTTACAACTCAGAAAGAGAAGAGCGCTATCGACTAAACATTTTTGCCCAAAATTTGGCCACAATTAACTATCACAATGATAGAGCCGAGAAAGGACTTGAAACATTTACAATGGGAATCAACAAATTCACTGACATGTCTTTCAACGAATTTTCACTCAAATATCTTGGAACTCGATTCCGAAGTAGTTGGTTTTTAGGTGCACCAATAACTCATGTTGCCGATCCTTCAGAAAATTTACCTAAATTCCTTGACTGGCGAGAGTCTGGCATAGTGGGTTCAATCAAG…	MLLLLLLLIVPAEIHNAPSKSFDLNQIWSLFKNEFQKIYNSEREERYRLNIFAQNLATINYHNDRAEKGLETFTMGINKFTDMSFNEFSLKYLGTRFRSSWFLGAPITHVADPSENLPKFLDWRESGIVGSIKNQGACGSCWSFSTASSLESALAQATGNKTTLSEQNLMDCSWAEGNLGCNGGWMSDAYRTVMRLGGINTAADYPYTARDSLVCKYQPTKAAVSLKNYASVDGLENMKSAVAQKNVAVAMEVDNKFQHYKSGVFSSNGCKNTARSLNHAVNLVGYGKVSESGKNSTRDEPSEIDYWILRNSWSTSWGEDGYARIQMGQCGIEMVGFYPIIKLHF
tetur12g01980	patched sphingolipid transporter	91.5933	58.3332	27.6385	4.77307	6.04132	ATGGGAAACATTTGGATTAAAGTGTTCATCTTGATTGGACTAGTCAGTCTCCGGAGTCTCCCAGTAAAGTCTTCACAATGTATAATGATGGGTATGTGCGATCAAGCAGCTTTTGGACACATTCCCTGTGTCCATTCAGGTCCTCCACAAGCTTTGTCTGATGAAGCTGCACGTTCAACACTCAAGGAAATATGTCCCCATCTTGCTGGTGAAGCATCTTTGTGCTGTACTCCTGAGCAAATTGAAGATCTGAAAAGTCACACCGAGTTGTTTGGACTTTTCTTGAAAGCTTGTCCTTCGTGTTTCGCCAACTACCAGAAGCTTTTATGTCACCTTACTTGTTCACCAAGTCAAAGCGATTTCATGAAAATATTGAGAAAACAAACATCAGAGGATGGC…	MGNIWIKVFILIGLVSLRSLPVKSSQCIMMGMCDQAAFGHIPCVHSGPPQALSDEAARSTLKEICPHLAGEASLCCTPEQIEDLKSHTELFGLFLKACPSCFANYQKLLCHLTCSPSQSDFMKILRKQTSEDGKEEVLEVDVFLHSSFATGFYDSCKNITRFNERVIDVFCKPWGADKCTPERLMKYLGSDYGHIGHSPYQIDYVLDTADSHKLYDETFQVTKLPATACSESANGQPACACEHCPAACG
tetur13g04678	n/a	7.42603	10.1522	19.1544	31.8502	360.427	ATGAGTATGAGTCTGATCCATAGGAATCATCACCGTATCCAGATGAACCATAAGAGTCTGAACCGTAAGATGATGGAGCGTATGAGTCACCAGACCAGGCATCACCAGATGAGTATGAACCAGATGAGGAACCGTATGAAGGAACTGAGTATGAGTGTTAAAGTTTACTCTTCATTTCTGACCCTTACCATCAGTTTAAGTTTCCATGCAAATCATCATTATCTTATTTTGTTTCAGTATGCACCCGTCTCTAAAGACGACATTGAACCAAGTCCTAAACTTTCGATTGGACCGATCGATGCTGAACTGGAAATGGATTTCTCTCAACTCTTTTCACAGCAATTTTGGAAGAAGGTTGACTCTGATTCCCCTCAACCATTTGAATACCTTGGATCTCGT…	MSMSLIHRNHHRIQMNHKSLNRKMMERMSHQTRHHQMSMNQMRNRMKELSMSVKVYSSFLTLTISLSFHANHHYLILFQYAPVSKDDIEPSPKLSIGPIDAELEMDFSQLFSQQFWKKVDSDSPQPFEYLGSRNGLILYSTTIDFKSTSPSMLTINALRDRAYVYIDKVN
tetur140g00020	Der f 2 allergen	89.6941	85.2287	25.7318	2.89898	0.454297	ATGATCCGAACCATCGCCATCTTCGCTTTATTAGTTGCCTGTGCTCAGGCTCGTAACATTTCCTTCACCAACTGTGCATCAAACGGAAAGATCATCAATGTTAATGTCGTACCTTGTGACAGTGATCCATGCGACTTTGAACCAGGACAAGAAGTTAAATTAAACGGTTCATTCGTTAGTTACAAAAGTGAATCTAATCCGGTTCTAAAAACTGAGGTTAAAATGGGTAATTCTTGGGTTCAATATCCCGATGTTGATACTGATGCCTGTAAATACACCACTTGTCCTGTTAAAGCTAATAACACTTATGCATACAACGTTACTCTGAAAGTTGTCGATTGGCCTGTATCTTTTGAAACTGAAATGCGATTCCGTTTGCTCGACATTCATGCCCTGTCG…	MIRTIAIFALLVACAQARNISFTNCASNGKIINVNVVPCDSDPCDFEPGQEVKLNGSFVSYKSESNPVLKTEVKMGNSWVQYPDVDTDACKYTTCPVKANNTYAYNVTLKVVDWPVSFETEMRFRLLDIHALSSLGSSSX
tetur14g01690	Immunoglobulin E-set	234.078	307.9	388.842	77.5341	8.19327	ATGATCCGAACCATCGCCATCTTCGCTTTATTCGTTGCCTGTGCTCAGGCTCGAAACATTTCCTTCACCAACTGTGCATCAAACGGAAAGATCATCAATGTTAATGTCGTACCTTGTGACAGTGATCCATGCGACTTTGAACCAGGACAAGAAGTTAAATTAAACGGTTCATTCGTTAGTTACAAAAGTGAATCTAATCCGGTTCTAAAAACTGAGGTTAAAATGGGTAATTCTTGGGTTCAATATCCCGATGTTGATACTGATGCCTGTAAATACACAAGTTGTCCTGTTAAAGCTAATAACACTTATGCATACAACGTTACTCTGAAAGTTATCAATTGGCCTGTATCTTTTGAAACTGAAATGCGATTCCGTTTGCTCGACAGTGATGAAGACACT…	MIRTIAIFALFVACAQARNISFTNCASNGKIINVNVVPCDSDPCDFEPGQEVKLNGSFVSYKSESNPVLKTEVKMGNSWVQYPDVDTDACKYTSCPVKANNTYAYNVTLKVINWPVSFETEMRFRLLDSDEDTELVCGNTTIKVSNN
tetur14g01700	Immunoglobulin E-set	32.5949	141.274	372.506	198.271	85.1436	ATGATCCGAACCATCGCCATCTTTGCTTTGTGTATTGCTTATGTTCAAGCAAGAAATACTTCCTTCACCAATTGCTCACCAAACGGAAAGATCTACAATGTTAATGTCGTGCCTTGTGACACTGATCCATGCAAAATTCAATCAGGAGAAGTAGTCAGCATAACTGGTTCATTCGTTAGCAGCATTGCTGCTTCCAGTCCACTTTTAACTGCCGAAGCTAGAATTGGTAATACTTGGATTCAATATCCTGGTATTGATACTGATGGATGTAAATACTTCAACTGTCCTCTTGAAGTTGATGTGGTCTATCCTTACGGCATTAGTTTGGAGGTTATCGACTTTCCTCAATCGATTGATACTGTATTCCGATTCCGTTTGCTAAGCAATGATGGATCCACT…	MIRTIAIFALCIAYVQARNTSFTNCSPNGKIYNVNVVPCDTDPCKIQSGEVVSITGSFVSSIAASSPLLTAEARIGNTWIQYPGIDTDGCKYFNCPLEVDVVYPYGISLEVIDFPQSIDTVFRFRLLSNDGSTLLVCGETPITVIAA
tetur14g02060	Immunoglobulin E-set	197.571	255.754	252.746	52.2075	7.16883	ATGATCCGAAACATCATCGCCTTAACTTTGTTCATCGCTTATGTTCAAGCAAGAAATACCACCTTTACAAACTGCTCGGAAAAGGGTGTTATCAAATTCGTCAATGTCGAGCCTTGTGATTCAGACCCATGCACCTTCACATCAGGACAAGAAGTGCACCTTAATGGTGTATTAGTTAGTCCTGCAGCCTCAAATAGTCCCCAGTTGAAAGTTACAGTTAAAGTAGCTGGCATTTATTTCAACTATCCCGGTGTTTCGTCGGATGCATGCGACTACCTCAGTTGTCCACTTGAGGCCGATGTTGATACTCCATTTGCCCTTAGTTTAAAAGTACTTTCTTTGCCTCTTCCACTTGAAACACAAATCCGATTCCAACTTCTTGACTCTGATGGATCAGAA…	MIRNIIALTLFIAYVQARNTTFTNCSEKGVIKFVNVEPCDSDPCTFTSGQEVHLNGVLVSPAASNSPQLKVTVKVAGIYFNYPGVSSDACDYLSCPLEADVDTPFALSLKVLSLPLPLETQIRFQLLDSDGSELNCGETTVRVE
tetur14g02080	Immunoglobulin E-set	305.18	546.97	568.228	238.795	95.3847	ATGATCCGAACAATTGCCATCGTCGCTTTATTCCTTGCCTATGCTCAAGCTCGAAACATAACCTTTAGCAACTGCTCACCAAACGGAAAAATCAACTTCGTCAATGTCATTCCTTGTGAAGCTGAACCATGCACCTTTAAAACTGGAGATGAGGTCCATCTAAATGGTCAATACAAAACCAGCATTGCTGCATCCAAACCCACTTTAAAGGCTGAGATCAAAGTTGATGGTGAATGGGTTGAGTATCCTGAGGTTGAGTCCGATGCTTGCAAATACACCAGCTGTCCCATCGAAGCTAATGTTGCCTATCCATACGTTCTTGATACAAATGTTATTGATTGGCCTGAATCATTTGCCACTGAAATGCGATTCCGTTTGTTCGCCGATGATGGAAAAACT…	MIRTIAIVALFLAYAQARNITFSNCSPNGKINFVNVIPCEAEPCTFKTGDEVHLNGQYKTSIAASKPTLKAEIKVDGEWVEYPEVESDACKYTSCPIEANVAYPYVLDTNVIDWPESFATEMRFRLFADDGKTELICGSNAIVVVKA
tetur16g00750	lysosomal alpha-mannosidase	4.64543	3.96077	3.94421	10.0612	12.0338	ATGAATCGCATTCTTTTCCCTAGAGGACCTCTCCATTCAGAACCTATTCATTTTTGCCATTTACTTAATCACTCACATTGCGAGGTTGTTCAAAAAATGTCCAGTGTTTCCGCAAATAATATTTTGGTTCATGTGTTTAATCCATTATCAACTCCAGTAAAACATTATATTAAATTGCCTGTTGATAGAGGGTTATATGAAGTTTTTGCAAGTGATCGGTCAAGTGTTGATCATCAGTTATTACATTTAGCTGATTCAGTACGGAGCCTACCCCATCGATCAGTTGATACACCCTATGAATTGTTATTTAGAGCCACTCTACCAGCTCTTGGTTACACTACTTACTTAATACGCAAGATAAATGGTCCTGACTTTGCTCCACCAAGGCGTTTAACTGGA…	MNRILFPRGPLHSEPIHFCHLLNHSHCEVVQKMSSVSANNILVHVFNPLSTPVKHYIKLPVDRGLYEVFASDRSSVDHQLLHLADSVRSLPHRSVDTPYELLFRATLPALGYTTYLIRKINGPDFAPPRRLTGPAENSGEVVIENNKMALVFNPSTGLLQEIILSDGRRVPFKQNFHLYRGSSGSYTEKASGAYAFNPTSDGSSPATNKVTYHVSKGDLVEEVHQVFNEYISQTIRLHQHSDSIEFDWVIGPIPKGNWYSDLGREIVTRYETDFHTNGTWWTDSNGREAIRRTRDHRPTWNLITTENVAANYYPISTWTFIRDYDRNLQLTVLPDRAEGGASLTDGALELMVHRRLFYDDGFGMEEALDEPGSDAKGLIVKGRHHVILNDIRPSVQKIR…
tetur18g01960	Alpha/Beta hydrolase fold	0.0979207	0.031999	0	2.09306	3.54922	ATGGTTCCAATGTTGTTGAAGTTTATTCAGTTCAACATTTCAAGTTTGCTTTTGAATGTATTCATCTATCCAAGTGTTTCATCTGTCATCATTGAAAACTTGCCTCCACCAGAGAATCCGTTTTTTGCTAAGGAACAGAAGCTATTGAATCCATTCAGGACAACATTGAATCAAGCCTTAACCTGTGGACAATTGATTGCATCTCGAGGATTTCAATTCGAGCGTCATTTTGTTACCACAGTAGATGGTTATATACTTCAATTTCAACGCATCATTAATCCTTATGCCAAAGCAGCTCGTGGTCGAAGTCTTAAACCTATTCTGGTCATTCACGGTGCACCGACTTCATGCAGTAGCTTCATGATTAACGGACCTGGTGGTCATATACAGGAATGGATC…	MVPMLLKFIQFNISSLLLNVFIYPSVSSVIIENLPPPENPFFAKEQKLLNPFRTTLNQALTCGQLIASRGFQFERHFVTTVDGYILQFQRIINPYAKAARGRSLKPILVIHGAPTSCSSFMINGPGGHIQEWINGNPPNDTSKSLAFALANREFDVWLGNNRGTTYSLNHTSLNPYKDRQFWDFTFVDMAMYDIPAMVDYMIQETGHEKIVWIGYSQGAILMPVLLAKYPEFAHKLDLNINVAPIAFYGDPNGIANLVPRARFLLKIASIYQGPVIPFLPVLDAITSILCTSNILNPICFEIYNYLFGPDRPMVSRDQIKELLSQVDQTSFKNALHVLQSINFDQIREYDYGPLKNLQLYGSIEPPVFPFENIPTYNLVLISGLNDYLAPPKNVQKLRN…
tetur19g00420	Ganglioside GM2 activator	201.912	181.008	167.263	34.3013	7.75531	ATGACTTTAACCATTTCAAGTGATTTGGTTGAAGCAAAGAAGTCAAAATTCAAGACAACATGGCGAGATTGTGGTTCAGACGATGCCATTGTTAGGTTCCGCAATATTGGTTTAGAGGATGTAGTCAGAATTGGTAAAACAACTCCAGTCAAAGTATCGCTCAATGCTACACAATCCGCTGAAGTTCCCGCCGATTCACAAGTTAACATTAAAATTAAAAAGATATTGAACATCTTTGGAAATAAGTTACCAGTTGTTGTTCCTTGTATCAATGGTATTGGTTCTTGCGAAGCTAGCCTTTGTGACATTTTCAAAATCCATAAAAAACTTGTTTGCACAATCCTCGAGGCCGCTGGTCACGATTGTAATTGTCCTTCAGCCCCAGGTGTTTACAATGCA…	MTLTISSDLVEAKKSKFKTTWRDCGSDDAIVRFRNIGLEDVVRIGKTTPVKVSLNATQSAEVPADSQVNIKIKKILNIFGNKLPVVVPCINGIGSCEASLCDIFKIHKKLVCTILEAAGHDCNCPSAPGVYNAADINYQLPFTLIPTAILSLGNGDYTLDMEITHNNKQIACLAMTVVVKFV
tetur19g03280	sialin	24.9651	14.5828	21.1391	6.26172	4.62329	ATGAACAACATGGCAAGTAAACCAGATCTCGAGATGAAAACCAACTCGGTATTGCCAACAATCATGGAATCCAAAGCTAACGATAATTTCCCGAAACCTTGCATTCCGACTAGGTTTTACATTGCCTTTATGACTGCATTAACAGCATTTGTTATGTTTGCGGTTCGTAATTGTTTGAGTGTTGCGATAGTTTCAATGACTGAAGATAAATCCAATTTGAACAAATCAACTTCATATTTAGTGGTTGACAGCAACAATTCAATTACAATCAAACCAGTGCATGAAAAGTTTGCTTGGACCGCAAGTCAAGAAGGTGTTATTCTTGGTTCCTATTTCTATGGATATGCTGCATTTCAAATAATCACTGGAGTTATATCAGATAAATTCAATGTTGTCTAT…	MNNMASKPDLEMKTNSVLPTIMESKANDNFPKPCIPTRFYIAFMTALTAFVMFAVRNCLSVAIVSMTEDKSNLNKSTSYLVVDSNNSITIKPVHEKFAWTASQEGVILGSYFYGYAAFQIITGVISDKFNVVYLCIICNIISAILSALTPIAAHAGVACISIVRILLGISQAPTISLLLVLASKWFPPDEVVLPISLLNFGANIGTAAVMPYTAWLCNQDLLGGWPLVFYSLGAINLIIPFLWLTTITVTPNNHPFISKYEIDYINKANSNVGNVKMSVPWLSIFSSVPIWSIITAKGCLSMGVMIFNTKIPAYLESELGMDLTSNGSFNSLLYIAIAISNLSAAPMFKFLINKGYVSRTLGRKLAESITLFLPAIALVTIPFIKENTTLILCLLVISL…
tetur19g03320	PREDICTED: similar to inorganic phosphate cotransporter; putative	4.13322	2.42463	4.14622	1.63563	0.766451	ATGAAAAACATGGCAATTGAATCAGAGATCGAGATGAGAACCAACTCGGTATTGCCAACAATCATGGAATCCAAAGCTAACGATAATTTCCCGAAACCTTGCATTCCGACTAGGTTTTACATTGGCTTTATGATTGCTTTAACATCAATTGTTATGTATGCGGTTCGTAATTGTTTGAGTGTTGCGATAGTTTCGATGACTGAAGATGAATCCAAGTTAAACAAATCAACCTCATATTTAGTGGCTGACAGCAACAATTCAATTACAATCAAACCAATACATGAAAAGTTTGCTTGGACCGAAAGTCAAGAAGGAGTCATTCTTGGTTCCTATTTCTATGGATATGCTGCATTTCAAATAATCACTGGAGTTATATCAGATAAATTCAATGTTGTCCAT…	MKNMAIESEIEMRTNSVLPTIMESKANDNFPKPCIPTRFYIGFMIALTSIVMYAVRNCLSVAIVSMTEDESKLNKSTSYLVADSNNSITIKPIHEKFAWTESQEGVILGSYFYGYAAFQIITGVISDKFNVVHLCIICNIISAILSALTPIAAHAGVACISIVRMLLGASQAPTIALLLVLASKWFPPDEVVFPISLLNVGANIGTAAVMPYTAWLCNQDLLGGWPLVFYSLGAINLIIPFLWLTTITETPNNHPFISKYEIDYINKANSNVGKVKMSVPWLSIFSSLTIWSIIVAKGCISMGIMIFNTKIPAYLESELGMDLTSNGSFNSLLYIAMAISNLSSPPIFKYLINNGYVSRTVGRKLAESITLFLPAIALVTIPFIKENTTLILCLLVISL…
tetur23g01050	lipase 1 precursor	62.5828	53.1672	41.8149	8.27938	2.30739	ATGACTAGTTCAACTTTAAAATTGCTGATTGTTTGTTCATTAATTGTCTGTTCATTGGCTATCGCCACTTTAGATGATATTGATCGATCTGATATTCCTCAAATAATTGAATCTCGTGGGTTCATATGTGAATCTCATTATATTGTAACAAGTGATGGTTACATTTTGGGTAATTATCGTATTGTGAATCCATTGGCTTCCAAACATTTCAAGGAACCATTAAAACCTGTAATAATTCAAAGTGGATTCCTTGGTTCAGCCACTGACTTTATCATTAACGCACCAACTGGTCAAATAAATGAACAAATCCTAGCTAATTATACAGATTTAGATTCAGTTGACTTTGAATCAGAAGGACAAAATTTGGGTTTCATTTTAGCCAATTTAGGTTATGATGTT…	MTSSTLKLLIVCSLIVCSLAIATLDDIDRSDIPQIIESRGFICESHYIVTSDGYILGNYRIVNPLASKHFKEPLKPVIIQSGFLGSATDFIINAPTGQINEQILANYTDLDSVDFESEGQNLGFILANLGYDVWLTNPRGNYYSTNHTTLDPKEDGKQFWSFSLDEMALIDLPAMIDYVLNNTGQSSLAYIGYSRGSAIMFALLSEKPEYSDKISPFIAMAPPVFLNNEKSYYRALASSKFILNFIRDHPGSCFGRAITDIAGICNNFLIKPLCHQLEMSLLSIDRETSNATRINIYLSHLPAGAPCWDLIYFSQRITQENFTHIDLGPDFNMKRYGSKTPPMYNLRNIVNQDIYILHSTGDKRASPVDVQKLVDELEVFPADRITIEDEKFSHLDFFL…
tetur23g01070	phosphatidylcholine-sterol acyltransferase	14.5577	8.69497	6.5283	4.71777	6.91361	ATGGTTTCTTTGGCCAATCTTGGTGGAATGATTTTCCTCACACTTATGACAATATTTTTAAACACGGGTACTGTTACTGGTCAAGCTGTACCGGCAAAAATGTATCCTATTATCCTGGTTCCCGGTTATATGGGCACCAAATTGGAAGCGGTTTTGCAAGAAGCTACTGATGCTCCAGTTTACTGTTTACGTAGGACTGGAACCTGGACTTTGTGGTTCAGTTTGAAAGAGTTAATGCCTATGGTTAGACAGTGTTGGTATTATGCTGCTCGTCTTCATTACGATCCTACCACTCGAAAAACAACCAATTCTAAAGGAGTTACTGTTATTGTTCCACAATTTGGTGGTCTAGAGTCGGTTGAGTATTTGTCTCCGTGGTTCGAAGGAATTATTCAGCAA…	MVSLANLGGMIFLTLMTIFLNTGTVTGQAVPAKMYPIILVPGYMGTKLEAVLQEATDAPVYCLRRTGTWTLWFSLKELMPMVRQCWYYAARLHYDPTTRKTTNSKGVTVIVPQFGGLESVEYLSPWFEGIIQQTIYYANMVSRFRDVGLTPAIQIRGAPYDWRKSMNEMDEWFSKFKTLIEETYYQAWGCEPFITSANGTYTPCNYEDFFRDIGQPRAYEMWKDVAHIQGSFDHPGVPIKCWGGGGQPTLRSMSTTSSNLYDNIRRTVVKELDGDTFVNYQALRVCLKWNANTNYPFQFRTFNKTHMQMIRDSEVLDEIVKSYLELA
tetur23g01290	Cathepsin L	147.416	157.32	215.294	329.044	536.363	ATGAAGATTACTCTTGTACTATTTTTACTTTCTTTCATTGGACTTTCTCTTTGTTTTGATGAGTTTGGATCCAAGTTTACCTCAAACTATAACAGCATCAATACTGGTAATGTCAAAGATTTACTTCAAGATGAATGGGAAGCTTTCAAATCAATGTACGGAAAACAATATTCAAATGAAACGGAGGAATATTTCCGTATGAAAATTTTCATGGAAAACAAAAGGAAAATTGCTCGCCACAATATTCGTGCTGCCAATGGATTCCATACTTATCACCTGACAATGAACCACTTTGGTGATCTACTTCATCATGAATTTGTCAAACTAATGAACGGATTTAAGGCTCATTTGCGACTTCATACATACAATGCTTCAACTTTCCTCACACCACACAACGTT…	MKITLVLFLLSFIGLSLCFDEFGSKFTSNYNSINTGNVKDLLQDEWEAFKSMYGKQYSNETEEYFRMKIFMENKRKIARHNIRAANGFHTYHLTMNHFGDLLHHEFVKLMNGFKAHLRLHTYNASTFLTPHNVALPKSVDWREKGYVTEVKNQGQCGSCWAFSTTGALEGQNYRKSGKLVSLSEQNLVDCSKKFGNNGCEGGLMDNAFSYIRHNHGIDTESAYPYDGKDERCRFTRKDIGATDTGFVDIEAGSEQKLMEAVATVGPVSVAIDASHESFQFYSHGIYDEPECSSEELDHGVLVVGYGSDKGGDYWIVKNSWSETWGEKGYIKMTRNKQNQCGIASSASYPLV
tetur25g00650	Cathepsin L	39.8053	100.683	103.731	631.879	327.467	ATGATCCGAACAACTTGTTTCATCGCTCTTTTTGCTTTGGCCGCTGCTGCCAGTCTATCCTATGAAAATGAATGGGAATCATTCAAGGCCAAACACCACAAAGTTTATGCTGGAGAAAGTGAAGAAGCTTGGAGAAAATCAGTTTTCTTGAACAACTTGAAAAAAATCAAAGCCCACAATGAAAGAGCTGACAATGGTGAACATACTTACCGATTGGGAGTCAATAAGTTTGCTGATTTGACCTTTGAGGAATTCAAAGCAGCTTATCTTGGTTTCAAAAAGAGTAATCGCTCTGCTCCTCTTATCCACAATGTAAACAAAACTGTTCGAGTTCCATCCTCAGTTGACTGGCGAACCAAAGGAATTGTTGCCGAAGTTAAAGATCAAGCTTCTTGCGGT…	MIRTTCFIALFALAAAASLSYENEWESFKAKHHKVYAGESEEAWRKSVFLNNLKKIKAHNERADNGEHTYRLGVNKFADLTFEEFKAAYLGFKKSNRSAPLIHNVNKTVRVPSSVDWRTKGIVAEVKDQASCGSCWAFSAIASLESANAQKTGKLVELSEENLIECSWNYGNQGCNGGLMDDAFNYIKANKGIDTEKSYPYTSGSGDDSGRCKYSASNKGASLSSYVDIPQGNENALLSAVAERVVSVAIDAEEDLQLYQSGVLKSTECSPDALNHGVTAVGYGVDNGTPYWLIKNSWGADFGEKGYFRLYRGSNMCGVAESASYPIV
tetur28g01390	Cathepsin B	1.21314	1.77627	2.57292	16.4497	29.5416	ATGATTAAAGTGTTATTTTTAATTTTACTTTCAAGTAATTTAGCTGAGTTGAAGGCAGTTGAACGTGTTTTCCTTGATCCAGGAATCGACCCATTGTCTGATGAAATGGTTAATGCCATAAACTCTTTGAATACTACATGGAAGGCTAAAAGGAACTTTGTTGGCGTTTCTTTCGACTATGTCAAAGGACTCCTAGGAGTTGCTCCTGATGATATTTCTTTACCCGAAGCAGATATCCAGATTGCTGAAGATATTCCCGAAAGTTTTGACGCTCGTAAAGCATGGGCAAACTGTACATCCATCTCAAACATTCGAGATCAGGGTGTATGCGGTTCTTGTTGGGCTTTTGGTGCTGTTGAAGCCATGTCTGACCGTATTTGTATTGCATCTGGTGGCAAT…	MIKVLFLILLSSNLAELKAVERVFLDPGIDPLSDEMVNAINSLNTTWKAKRNFVGVSFDYVKGLLGVAPDDISLPEADIQIAEDIPESFDARKAWANCTSISNIRDQGVCGSCWAFGAVEAMSDRICIASGGNLQVELSAEDLLSCCSYCGRECSSGRVARAWDYWEFNGIVTGGAFAGAGCKPYKYAPCEHNTAGLTLSNCSSVIPEKPVCVGKCQPDYNKSYEDDKYYGKNIRNIGGARRVEKIQTEIMTNGPVEATFIVYSDFPSYSSGVYQHHSRVSILEHAIRILGWGVEDGVDYWLVANSWNTYWGDQGYFKIRRGINECNIEDKVYAGTPDFSRP
tetur28g01400	Cathepsin B	0.918679	1.24554	5.18341	15.956	39.3037	ATGATTAAAGTGTTATTTTTAATTTTACTTTCAAGTAATTTAGCTGAGTTGAAGGCAGTTGAACGTGTATTCCTTGATCCAGGAATTGACCCATTGTCTGATGAAATGGTTAATGCCATAAACTCTTTGAATACTACATGGAAGGCTAAGAGAAACTTTGTTGGAGTTTCATTGGACTATGTTAGAGGACTCCTGGGAGTTATTTCTGATGATAATATTTCTTTACCCGAAGCAGATATCCAGATTGCTGAAGATATTCCCGAAAGATTTGACGCTCGTGAACAATGGCCATACTGTTCATCCATCTCAAACATTCGAGATCAGGGTGCATGTGGTTCTTGTTGGGCTTTTAATGCTGCAGCAGCTATGTCTGATCGTATTTGTATTGCATCTGGTGGA…	MIKVLFLILLSSNLAELKAVERVFLDPGIDPLSDEMVNAINSLNTTWKAKRNFVGVSLDYVRGLLGVISDDNISLPEADIQIAEDIPERFDAREQWPYCSSISNIRDQGACGSCWAFNAAAAMSDRICIASGGELQVELSAEDVLACAPRMLVPANGCDGGSAVFAWNYWNDYGIVTSGCKPYKYAPCNHTAAGLALPHCANLKPEEPKCEEKCQPKYSESYENDKYYGKKCGHIGKYDNGVHRVAKIQTEIMTNGPVEASFIPYSDFFSYSEGVYEPVYGKEEIEHAVRIIGWGVENGVDYWLAANSWNTYWGDQGYFKIRRGTDECNIEDKVYAGTPDFSR
tetur28g01420	Cathepsin B-like	0.738814	0.616418	0.95138	2.19158	5.82254	ATGATTGAAGTGTTATTGCTAATTTTACTTTCAAGTAATTTAGCTGAGTTGAAGGCAGTTGAACGTGTTTTCCTTGATCCAGGAATTGACCCATTGTCCGATGAAATGGTTAATGCCATAAACTCTTTGAATACTACATGGAAGGCTAAAAGAAACTTTGTTGGAGTTTCTTTCGACTATGTTAAAGGACTCTTAGGTGTCGCTCCTGATGATGATGTTTCTTTACCCGAAGCAGATAACCAGATCCAGATTGCCGAACATATTCCCGAAAGATTTGACGCTCGTGAAGCATGGCCATACTGTTCATCCATCTCCAACATTCGAGATCAGGGTTCATGTGGTTCTTGTTGGGCTGTTGCTGCTGTTGGAGCCATGTCTGATCGTATTTGTATTGCATCT…	MIEVLLLILLSSNLAELKAVERVFLDPGIDPLSDEMVNAINSLNTTWKAKRNFVGVSFDYVKGLLGVAPDDDVSLPEADNQIQIAEHIPERFDAREAWPYCSSISNIRDQGSCGSCWAVAAVGAMSDRICIASEGHHQVELSAEDLLACCSDCRDDCKAGYASRAWDYWEDYGIVTGGAFEGAGCKPYKYEPCKHNSTCPKGECFTISYCNESKAEKPICEKKCQPNYREDYEKDKYYGKKGKPIFGSRRAENIQTEVMTNGPVEASFSVYSDFFCYSSGVYQQKSNVYQGEHAVRIIGWGVENGVDYWLVANSWNTYWGDQGYFKILRGEDECNIETKIYFGTPILPDN
tetur31g00130	PREDICTED: similar to galactosamine	2.86241	3.0377	3.09799	14.4194	8.45055	ATGTTGTTTGCTGTGCAACAACCTTGGTTCCTTTTTTTGATAACTTTCACTTTCTGTCAACCTCACCCATCATCATCATCTAATCACTCAACTTACTATCATAATCAACATCAACACCAAGTTGATCATCGAGTTCATGTTCACCATGCAAGCCTCTCATTATCATCATCTTCTGCTTTCCCTTCACCGCCCAATATTATTGTCATGCTTATGGATGACATGGGTTTTGGTGATTTAGGAATCAATGGTGATCCAAATTATGATACTCCTAATCTAGATGCTTTAGCATCACAAGGAATGTTATTGACCAACTTTTATTCCTCATCGCCATTGTGTTCCCCTTCACGAGCCTCACTTCTCACAGGTCGTTTACCCATCCGAAACGGCTTTTACACTGAC…	MLFAVQQPWFLFLITFTFCQPHPSSSSNHSTYYHNQHQHQVDHRVHVHHASLSLSSSSAFPSPPNIIVMLMDDMGFGDLGINGDPNYDTPNLDALASQGMLLTNFYSSSPLCSPSRASLLTGRLPIRNGFYTDNVDGRNSYTPQEIVGGISDYELTLPELLSFGSHYHSALIGKWHLGHRPQYLPLKHGFDMFWGSTNCHFGPYDNKARPNIPIFENNNMVGRLFEDFAINKATFTSNLTQIYTRKALEYIQSNIDSNNRPFFLLWSPDATHAPSYRSEKFINSSRRGSPYGDALVELDSAVGQIVQLIQSNPRTANNTLIFFTSDNGAALVSKNDAGSSGPFLCGKQTTFEGGFRVPGIAWWPGKIKSGSKFHKAASFVDLFPTLLDLAEVPLPTDRD…
tetur31g00700	Cathepsin L	5.09541	5.93206	9.54539	1.34833	0.368695	ATGGACTATGCTTTCTCGTATGTCATAGACAACAAGGGTATTGATACTGAAAAATCTTACCCTTACATCTCTGGTCACGGAAAAGATTATCACACATGTCGATATACTGAAGCCAACAAGGGTGGTTCAATCTCATCTTTTGTTGATATACCAGAAGCTGATGAGAATGGCCTTTTATCTGCAGTTGCTGAACGTGTTGTTTCAGTTGCCATAGATGCCATGAAACTCCAGTCTTATGAATCTGGTATTTATACTGGTGAATGTTACAGCTGGTATCAGACACTTAACCATGGGGTAGCTGTTGTTGGTTACGGCTCTGAAAACGGTACTCCATATTGGATTGTCAAGAATAGTTGGGGCACAGATTTTGGTGAATCAGGTTACTTCAGATTGTACAGA…	MDYAFSYVIDNKGIDTEKSYPYISGHGKDYHTCRYTEANKGGSISSFVDIPEADENGLLSAVAERVVSVAIDAMKLQSYESGIYTGECYSWYQTLNHGVAVVGYGSENGTPYWIVKNSWGTDFGESGYFRLYRGSNWCALCFIGAASASSLSKRSFIDDIQNNTQNAFHAFEQFGQNFNEKVQEAFKNLFNAFGNNKNQTTEASVTVTKRSSNPFALFDDLGKGDLVAFAQDLLKVLADVAPGRRKRYAAEDLKDLLSALVNKNQSIEASVIVTKRDSNPFALIDDLAQGNLFAFAHDLLKVLAEVAPGRRKRDAAEDFKKFSGDAKNNSEESLKKIFSFFEQFKPQSSESSDVFTVAKNKAQAAIEKLLTLYEQSKKSSQSSNAFTFAKFNVDDALWK…
tetur36g00510	palmitoyl-protein thioesterase 1	76.4559	89.2316	108.699	25.9175	7.91925	ATGGATTCTAAACTGCTGAGTTTTACTTGTCTTTTGGTTTTCATTTGCTGTATCAACTTAACCAGATCAGTTGATGGCTCACCAATAGCTAAAAAACCTTTACCAACAATGGTTATTTGGCATGCCGCTGGTGGAGGTTCATCAGCTGAGCTTACTGAAGACACTGTTACGAGTTTGAAAAAGTACAATGCTAAAATTAAAAAGATTCAAATTGGAGAAGGAGAAGAGGAGGAATTGGACATTGCGCTTCACATGCAGATGGAGAAACAAGTTATGAATGCTTGTCGTCAACTAACCAATGATCCTGAATTGAAAAACGGATTTGCTTTAATTGGACTTTCTTTAGGTGGAACTGCAGTAAGAGCGTTACCCCAGATGTGTCCAGAACTTAATATCACC…	MDSKLLSFTCLLVFICCINLTRSVDGSPIAKKPLPTMVIWHAAGGGSSAELTEDTVTSLKKYNAKIKKIQIGEGEEEELDIALHMQMEKQVMNACRQLTNDPELKNGFALIGLSLGGTAVRALPQMCPELNITDVISMCGPQQGIFGIPSCESIEGIFTDICDKLNDVREAAASISPEFDTPSIFTPVMNAVKDNYTLISLWVDPTASPPPADNFMNLINNRLETKFPKENLLKIQRLIAVWCSKDTIMKPKTSPMFGYFKDGSITEVLPFNETDLYTEDYIGLKELDEQGRYFPVECPYEHMKYPGEWFEKNIIERFYDV
tetur40g00130	Hypothetical protein	8.41866	5.62002	9.41509	3.07056	0.540997	ATGATTCTCAATTTATTTGTTTACTGTTTACTTCCAGCATTAATCTCTTGTGCTGTCAACTGGGAAGATTGTGGTCAAGCTGATAGATCGCTGGTCTTTCACAAGATAAACTTTAAAAGTGATGCAATCGTCATCGATGGTCATAAACCGATCGAAGCTGAAGTCGACTTTTCTGTACTCGATCCATTCGACTATGAGGTTACAATGAGCGCTGAACTGAGGCGATACTTTTCAATTCTCGGTATCAAATCAAGTGTTAAAATACCTTGTATTAATGATGCTGGAAGCTGCTCTGGTCCATTTTGCTATTTCGTCCAATCCTATTCAAACCTGGCTCGTTCCTTTGCTGATCAACTTCATGTGCCATTCGACTGTGCGATAGAGAAAGGCCGTTATAAA…	MILNLFVYCLLPALISCAVNWEDCGQADRSLVFHKINFKSDAIVIDGHKPIEAEVDFSVLDPFDYEVTMSAELRRYFSILGIKSSVKIPCINDAGSCSGPFCYFVQSYSNLARSFADQLHVPFDCAIEKGRYKGNITYPIPTNVFNKIPTVISNNLSGKYELVIRWYFGDQEAGCLAIGSALQINP
tetur40g91478	hypothetical protein	38.8266	49.704	69.4492	29.6533	3.544	ATGTTTCAGCTAGTCATCTTCTGTTTACTTCCATTACTCATCTCTTGTGTCAACTACGAAGACTGTGGTCAAGCTGATAGATCTTTGGTTTTCCGAAAGTTGAATTTTGCAAATCAGTCTTTACTCATCGATGGCGTCAATCCAATTCGAGCTGAAGTTGACTTCAGTCTACTTGATCCTGTAGACAATGAGGTTACATTGAGTGCTGAACTCATAAGATACTTTACGATTCTTGGATACGAAACCAGCGTTTCTCTTCCCTGCATCAACGATGTTGGAAGCTGTTCCAATAACTTTTGTTACATGGTTCAATCCTACGAAACCTTGGCTCGCTCCTTTGCAACTCAATTGAAGGTACCTTTTGACTGTTTGATGAAACCAGGTCGATATTCAGGCAAC…	MFQLVIFCLLPLLISCVNYEDCGQADRSLVFRKLNFANQSLLIDGVNPIRAEVDFSLLDPVDNEVTLSAELIRYFTILGYETSVSLPCINDVGSCSNNFCYMVQSYETLARSFATQLKVPFDCLMKPGRYSGNVTYPVPIEGFRPLLSALSWAASGKYELTIRWTSNDIEIGCLAVTADVEINA
tetur41g00160	phosphatidylcholine-sterol acyltransferase	1.37147	4.96638	5.22454	4.9339	1.78563	ATGGTCTCTTTCATAATATTCAGAGAGCCCTTACCAATGGTGCCGAGGGTCATAACTATTCTGGTTTTCATAATCATCTTGATGGGAATATCTTCAATTTCAAATAAAATCCATCCAGAACGATTAAAAAAATCAAGAAACTCAATTCACCATCAATATGATCGTTTTAAAAAGAGCAAGCCCGATCTTTTCCCTGTTATATTAGTACCTGGTGATGGTGGAAGTCAAATCGAAGCGAAATTGAACAAGCCCAATGTTGTCCATCATTTTTGTGCATCTCGAACTAAAAATTACTACACTCTATGGATGAGTTTTTCTGAAATTTTACCTTATGCTATTGATTGTTTCACTGACAATATGAGATTGGTTTACGACAATGTAACCAGAACCACAGCCAAT…	MVSFIIFREPLPMVPRVITILVFIIILMGISSISNKIHPERLKKSRNSIHHQYDRFKKSKPDLFPVILVPGDGGSQIEAKLNKPNVVHHFCASRTKNYYTLWMSFSEILPYAIDCFTDNMRLVYDNVTRTTANAPGVETRIPGFGETRSIEFIDNHEMPITGYFNVMVNYLVNLGYKRVINLRGAPYDFRKSPRELTDYLVNLKALIEETTRANNDLPCIIICHSMGCPLTLYFLLRQTDQWKSTYVRKLITIASPWGGAVKAMKAFATGENLGVLVVPELTVRRDERTFPSMAFLLPQKNFWPTSETIIKVGSNNFSTANYEEFFETIDFPVGYQMWLDVEHLIDDLPPPGVPVDCFYSTGIKTMEYLEYDPDLFPNHSPKVVTYGDGDGTVNIRSLE…
tetur489g00010	beta-N-acetylhexosaminidase precursor	33.8958	77.7435	146.015	39.5583	20.6251	ATGATTATATTATTAATCAATTTGCTTCTTTTATGCTCAACAACTGTCCATTCTTACATTACTTGGATTGAAGCTCGAGTTCCTCTTCAGGGCAATCGACCAGCACCAGGAACACCATGGCCATTACCAAAACAGCTAAACCAAACAGAGAAAACACTCTTTTTAAATCCAATGGAGTTTTATTTCACTACAAATGGACGATTCTGTGATATTCTTGATGCATCTTTAACTCGCTATCGACCCATCATTTTTCAAGATTTCAACGTATCAACAGTTGGCTTCTCGGATAGACCTGATGTGACTATCCTCAATTGGGTGACGATGAATCGTACACACTGGTTATCCCAAAAAATTCAAGTCAAGCAATCCTACAAGCCAAGACAGTTTGGGGTGCTCTAA	MIILLINLLLLCSTTVHSYITWIEARVPLQGNRPAPGTPWPLPKQLNQTEKTLFLNPMEFYFTTNGRFCDILDASLTRYRPIIFQDFNVSTVGFSDRPDVTILNWVTMNRTHWLSQKIQVKQSYKPRQFGVL
tetur55g00120	Cathepsin B	0.423914	0.440751	2.03721	6.18548	14.0564	ATGATTAAAGTGTTATTTTTAATTTTACTTTCAAGTAATTTAGCTGAGTTGAAGGCAGTTGAACGTGTCTTCCTTGATCCAGGAATTGACCCATTGTCTGATGAAATGGTTAATGCCATAAACTCTTTGAATACTACATGGAAGGCTAAAAGGAACTTTGTTGGCGTTTCTTTCGACTATGTCAAAGGACTCCTAGGAGTTGCTCCTGATGATATTTCTTTACCCGAAGCAGATATCCAGATTGCTGAAGATATTCCCGAAAGTTTTGACGCTCGTAAAGCATGGGCAAACTGTACATCCATCTCAAACATTCGAGATCAGGGTGTATGCGGTTCTTGTTGGGCTTTTGGTGCTGTTGAAGCCATGTCTGACCGTATTTGTATTGCATCTGGTGGCAAT…	MIKVLFLILLSSNLAELKAVERVFLDPGIDPLSDEMVNAINSLNTTWKAKRNFVGVSFDYVKGLLGVAPDDISLPEADIQIAEDIPESFDARKAWANCTSISNIRDQGVCGSCWAFGAVEAMSDRICIASGGNLQVELSAEDLLSCCSYCGRECSSGRVARAWDYWEFNGIVTGGAFAGAGCKPYKYAPCEHNTAGLTLSNCSSVIPEKPVCEGKCQPDYNKSYEDDKYYGKNIRNIGGARRVEKIQTEIMSNGPVEATFIVYSDFPSYSSGVYQHHSRVSILEHAIRILGWGVENGVDYWLVANSWNTYWGDQGYFKIRRGINECNIEDKVYAGTPDFSRP
