# Supplementary material for: Transcriptome Analysis of Hormone-and Cuticle-Related Genes in the Development Process of Deutonymph in Tetranychus urticae
Source: Insects. 2021 Aug 17;12(8):736. doi: 10.3390/insects12080736 (PMC8397179; doi:10.3390/insects12080736)
Supplement: Supplementary file 1 [file insects-12-00736-s001.zip › insects-1308945-supplementary/supplementary files/Table S2.xlsx]

## Sheet: Sheet1
Table S2 The GO terms statistics analysis of DEGs in different development time points of deutonymph in T. urticae
	#GO_classify1	GO_classify2	DE
7 h vs 14 h	Cellular Component	membrane	34
		membrane part	25
		cell	15
		cell part	14
		extracellular region	12
		organelle	11
		organelle part	4
		supramolecular complex	3
		macromolecular complex	2
		extracellular region part	2
	Molecular Function	catalytic activity	48
		binding	41
		structural molecule activity	12
		nucleic acid binding transcription factor activity	2
		signal transducer activity	2
		electron carrier activity	2
		molecular transducer activity	2
		transporter activity	1
		antioxidant activity	1
	Biological Process	metabolic process	43
		cellular process	24
		single-organism process	23
		biological regulation	7
		response to stimulus	6
		signaling	3
		localization	3
		cellular component organization or biogenesis	3
		multicellular organismal process	2
		developmental process	2
		reproduction	1
		reproductive process	1
		biological adhesion	1
		detoxification	1
7 h vs 21 h	Cellular Component	membrane	135
		membrane part	113
		cell	57
		cell part	56
		organelle	34
		extracellular region	24
		macromolecular complex	12
		organelle part	12
		extracellular region part	6
		supramolecular complex	4
		membrane-enclosed lumen	3
		synapse	2
		cell junction	1
	Molecular Function	catalytic activity	164
		binding	130
		structural molecule activity	16
		transporter activity	11
		nucleic acid binding transcription factor activity	7
		molecular transducer activity	7
		signal transducer activity	5
		molecular function regulator	3
		electron carrier activity	2
		transcription factor activity, protein binding	1
		antioxidant activity	1
		translation regulator activity	1
	Biological Process	metabolic process	158
		single-organism process	103
		cellular process	86
		biological regulation	34
		localization	22
		response to stimulus	20
		signaling	14
		cellular component organization or biogenesis	10
		multicellular organismal process	8
		reproduction	2
		biological adhesion	2
		developmental process	2
		reproductive process	1
		detoxification	1
7 h vs 28 h	Cellular Component	membrane	442
		membrane part	365
		cell	187
		cell part	185
		organelle	116
		extracellular region	47
		organelle part	46
		macromolecular complex	29
		extracellular region part	21
		supramolecular complex	10
		membrane-enclosed lumen	6
		synapse	4
		cell junction	3
		virion	2
		virion part	2
		synapse part	2
	Molecular Function	catalytic activity	505
		binding	379
		transporter activity	73
		structural molecule activity	34
		nucleic acid binding transcription factor activity	27
		signal transducer activity	24
		molecular transducer activity	23
		molecular function regulator	11
		antioxidant activity	7
		electron carrier activity	3
		transcription factor activity, protein binding	2
		translation regulator activity	1
	Biological Process	metabolic process	456
		single-organism process	341
		cellular process	300
		localization	139
		biological regulation	125
		response to stimulus	72
		signaling	54
		multicellular organismal process	24
		cellular component organization or biogenesis	24
		developmental process	17
		biological adhesion	8
		detoxification	7
		locomotion	2
		presynaptic process involved in chemical synaptic transmission	2
		reproduction	1
		immune system process	1
		reproductive process	1
		growth	1
7 h vs 35 h	Cellular Component	membrane	568
		membrane part	476
		cell	274
		cell part	271
		organelle	177
		extracellular region	77
		organelle part	70
		macromolecular complex	53
		extracellular region part	26
		membrane-enclosed lumen	21
		supramolecular complex	8
		cell junction	5
		synapse	2
		nucleoid	1
		virion	1
		virion part	1
	Molecular Function	catalytic activity	743
		binding	536
		transporter activity	84
		nucleic acid binding transcription factor activity	41
		signal transducer activity	35
		structural molecule activity	33
		molecular transducer activity	31
		molecular function regulator	14
		antioxidant activity	10
		transcription factor activity, protein binding	4
		electron carrier activity	4
		translation regulator activity	1
	Biological Process	metabolic process	672
		single-organism process	506
		cellular process	459
		biological regulation	196
		localization	173
		response to stimulus	113
		signaling	79
		cellular component organization or biogenesis	43
		multicellular organismal process	29
		developmental process	25
		biological adhesion	13
		detoxification	12
		reproduction	4
		reproductive process	3
		growth	3
		locomotion	2
		immune system process	1
		rhythmic process	1
