# Supplementary material for: Transcriptome Analysis of Hormone-and Cuticle-Related Genes in the Development Process of Deutonymph in Tetranychus urticae
Source: Insects. 2021 Aug 17;12(8):736. doi: 10.3390/insects12080736 (PMC8397179; doi:10.3390/insects12080736)
Supplement: Supplementary file 1 [file insects-12-00736-s001.zip › insects-1308945-supplementary/supplementary files/Table S3.xlsx]

## Sheet: Sheet1
Table S3 The statistics of insect hormone and cuticle related genes in the expression profile 16 and profile 19
	gene ID	gene name	7h	14h	21h	28h	35h	cDNA	protein sequence
ecdysteroid biosynthesis and signaling pathway	tetur10g03900.0	CYP307A1	39.756	56.8325	92.8968	14.5595	4.25352	ATGGATTTTATCAGTTTATCCTTTGTTTATTCAACTCTTTGTTTGGCCATCATTTGTGTCATTTTGAAGAAATTGTTTCAACAGGAACCTCCCAAGTTTGGTAAATATGCTCCTTCACCAAGTAAACTTCCGATTATTGGCCATCTTCATTTATTAGCCAAATTTCCTGATAATCCATGGAAAGGATTTGATCTAATCCGTGAACAGTACGGTGATGTTGTTTCCCTTCAACTTGGATCATACAATGCATTACTGGTTTCATCATTGGATAAAATGAAAGAAGTTTTAATTACTAAAGGTAAAATATTTTCTGATCGACCAGACTTCCATCGATATCGAATAATTTTCGGAGGTGATCGGGAAAATGCATTGGCTTTGTGTGACTGGTCTGAACTTCAA…	MDFISLSFVYSTLCLAIICVILKKLFQQEPPKFGKYAPSPSKLPIIGHLHLLAKFPDNPWKGFDLIREQYGDVVSLQLGSYNALLVSSLDKMKEVLITKGKIFSDRPDFHRYRIIFGGDRENALALCDWSELQKTRRVLCSISTTPKFASASYEMLDKAIVSELKLFFDFIEASPERILTKCWLRQFSSNVFTEYLCASRMEYNDPILVKLSYFFDFIFNDISQCGPVDFLPFIRHLGFYRGYLKKVDEIAVDLRVFMEKYFVEPRIAKIQKSMELDGEIDLESFDSMISLDLMYKYHLKNPDEFSYEHFLFAIGDLVGGSSAIVNMIMRLVGHLSIDKEVQEDMYQEVAAVAKQHDTDMISLKQRPDLPLIEAAILEALRISSSPLVPHVPTEDSTIG…
	tetur05g02550.0	CYP302A1	10.1658	11.1969	13.7598	5.28484	4.22408	ATGGTAGCCAATCATCATTTGATCAAATCTTTAAGCTGCCACTCAAGTTTATCACCTGGAAAAGCCGCGAAAATAATATCAACTCGCTCATTTACGTCTCCAAACACGGTATGTCAAGCAAAACCTTATAACCAAATTCCCGGTCCTAAGCCCATGCCCTTAATAGGGAATACTTGGCGTTATTTACCTTATATCGGCGAATATGATATTGAAAAAACGCCAGAAAATTGTGAGGCCAATTTAAAGAAATATGGTCCATTGGTTCGAGAAGTACTTTTTGGAAAATTCAGTATCCTTCATGTCTTTGATCCTTCTGACATGGACTCGGTTTTTCGCAATGAAGGAAAATATCCTTATCGTCGTTCACACCGAGCACTTTGCAAATACCGTCATGATAGA…	MVANHHLIKSLSCHSSLSPGKAAKIISTRSFTSPNTVCQAKPYNQIPGPKPMPLIGNTWRYLPYIGEYDIEKTPENCEANLKKYGPLVREVLFGKFSILHVFDPSDMDSVFRNEGKYPYRRSHRALCKYRHDRPHIYSSGGMFTENGDAWYRSRKLVQSMLLNQSQINQFIPEISLTADQLISNILEIRSLSGSVENLMPHLYRWALETNGRVFVGQQLGCLNLNGTSESEALFGAIHETHEAIMATELAATNLWQYFPTSDYKRLVKSQDVMGDIISKFIENIDHNSTSIHGAKSIVSQLFNQPEATKKDIFTIIMDLFLAAFDTTSFVVAFALYHLSCNQKCQDQVRKELFEIFPSGKEPISVESLQQMKYLKACVKESMRINPFSIGTGRVTTRDM…
	tetur06g05620.0	CYP315A1	7.79515	18.5051	18.1595	20.0701	11.5813	ATGCAATCCCAATGTCCATTTTCAGGTTCCAAACAGTTTGCTCAGTCATCAGTCAATAATAGTGGAATGGATGGAAGATTAGTTTACAAAGATATTCACCAATTAAGATGTCCCAATTATTCGAGTGCACAACCCTTTGAGGAGATGCCAACACCTAAAAGTTATCCAGTAGTCGGTACAACATTAACTCTAATGGCTTTTGGTGGAGCCGCACATCTACATGAATATTGTGATTCACGTCATAAAGAGTTAGGACCCATTTATAGAGAAAAATTAGGACCCACTGAGTGTGTTTTCATTGCTGATAGTTCAATGGTACAAAAGGTTTATTCCAATGAGGGAAGATTTCCTAATCATATGGTTCCTGAGGCATGGACCATTTATAACGAGATTACCGGT…	MQSQCPFSGSKQFAQSSVNNSGMDGRLVYKDIHQLRCPNYSSAQPFEEMPTPKSYPVVGTTLTLMAFGGAAHLHEYCDSRHKELGPIYREKLGPTECVFIADSSMVQKVYSNEGRFPNHMVPEAWTIYNEITGVKRGLFFMDGPEWERRRKGMNKVFLAQPIISEYTESFNEVVTDVLNKWSSLVESNKDENGRSGLLTQLERELYNWSIESLSTMIFGRRLGCVETSHDLRYKTHKMDQVHLFVQCVQQLFVESAKLTLLPARLAQRFNLPVWQRFMEAADQALRLARSYVEENVKAAQDDPENGSRGVLEMLLAQPQIDQEELIRIIVDLFLAAADTTSHATQWALYLLSKNPEYQEKILKQVESVVGKNGTVREEHLKHFTLVKGVIKETLRLYPV…
	tetur03g03020.0	CYP314A1	6.42641	6.21281	7.1973	3.45642	3.58514	ATGATAGGAACTAAATTGAAACAGGTGATTTCCCAGTATTTTTCCAGACTGTCTATTTTCAAACTTCATGAAGCCCTTGAAGCGAAACACTCCCGATATGGATCCATAAAAATTGAAAAAAGATACTGGCCCATCAAAAGGACAATTGTTTATGTGTTTAACCCAGCAGATATTGAAAAAATATTGAGAGCTCAAGGCAAGTGTCCTTATCGTCCGGCAAACGAGTTTCTGGTTAAATATCGCAAATCTCGTCCTGATCGTTATCCAACAGTAGGATTCAGTAATTTGCAAGGAGAAGATTGGTTCAGTCAAAGGCTTTTAATTGCTCCTGTTTTATTATCAAATAGCATAGCCAATGTGTATACACCTCAGTTAAATATCATTGTCAACGATTTTGTG…	MIGTKLKQVISQYFSRLSIFKLHEALEAKHSRYGSIKIEKRYWPIKRTIVYVFNPADIEKILRAQGKCPYRPANEFLVKYRKSRPDRYPTVGFSNLQGEDWFSQRLLIAPVLLSNSIANVYTPQLNIIVNDFVNYLQHQSQQKDGIIEDLLKCTDQFALESIALISLNTRLGCLSTGGSSEDAKRLIAADKSLFEAFQVLYHGIPWWKFWPTPSYRKFVSAEDEIYNISSKYVDSAFDDLVSSKTLNSTDPDGTSLGKNQDDDSSSLMKTLLKTKGLEKAHLKTLAIDFMVGGVNTVSSSLCFLLYHLAQNPLHQEKLFSELDKVIGDPNVDMNEKHLSQLPYLKACLKESFRLTTVIPNLVRVLPEPITLSGQTIPAGVPIMLNFGVICKHADYFENP…
	tetur02g05350.0	Nerverland	17.9445	20.9247	40.8549	10.6387	4.76171	ATGGGATTTGCCGGTTTACTCAATGTCACAGTAGATTCTCTTTCGCTGGCTTATCAAAATCTAAGTGTCCAACTAATTGTTTATTTAATTGTGTTTACCATTGTTTTGGTTGTGATTATTATTCTTAATAGACCTGTTAATATTATTCGAGATTTTAGTAGGACTGATGTTAACCTTAACCGTTTGAATCAACCTGGATGCTTTCCCAACGGCTGGATTGGTGTTTGTGAATCTCAATATCTAAAGGACAATGAAATCAAACGTTTCGATTTCTGTGGACACAGAATTATTTTATTAAGATCTTCATCATCATCATCGTCATCTGGATCGTCTCTTGGAAAACCATATGCTTTGGATGCATTTTGTCCACATTTAGGAGCTGATTTCTCAGTCGGAGGT…	MGFAGLLNVTVDSLSLAYQNLSVQLIVYLIVFTIVLVVIIILNRPVNIIRDFSRTDVNLNRLNQPGCFPNGWIGVCESQYLKDNEIKRFDFCGHRIILLRSSSSSSSSGSSLGKPYALDAFCPHLGADFSVGGKIVKKCETDCIRCPFHGWVFRANDGLCLEVPYAKDKKPPNGVKVKVWKCLEMNGFIYVWHHSEGEDPTWTPNIIDHITTKKWKYFGRTDSCSFFHVGRKNKRK
	tetur19g00650.0	E75	35.1855	89.6455	104.196	71.629	28.8653	ATGATGATTTTGAGTGAAAAAGATCTACAATTATTGTCATCCATGTCAAATATAACTTCGGAAGCTGACTCAAGTTTTAAAGACAGTGAACTTAAGATTGAATTTGATGGAACTACAGTTTTATGCCGAGTGTGCGGTGATCGAGCCTCAGGGTTTCACTATGGGGTTCACAGTTGTGAGGGTTGCAAGGGTTTCTTTCGTCGATCTATTCAACAAAAAATTCAATATCGACCCTGTACTAAAAATCAACAATGTTCCATCCTCAGAATAAATCGTAATAGATGTCAATATTGCCGTTTGAAGAAGTGCATTGCCGTCGGAATGTCTCGTGACGCTGTTCGTTTTGGACGTGTACCCAAACGTGAGAAAGCCAAAATACTTGCCGCAATGCAGAAGGTA…	MMILSEKDLQLLSSMSNITSEADSSFKDSELKIEFDGTTVLCRVCGDRASGFHYGVHSCEGCKGFFRRSIQQKIQYRPCTKNQQCSILRINRNRCQYCRLKKCIAVGMSRDAVRFGRVPKREKAKILAAMQKVNANCQEKQLTEQLEDENRLLVNILQAHEETCDYTKEKVAPLIEKARANPVYARCPSTMACPLNPLPPNGIENGPGEGILENFSERFSPAIRGVVEFAKRIPGFAVLSQDDQVTLLKAGVFEVLLVRLACMFDKTSNSMICLNGMVLKRESLHSQSSARFLLDSMFGFAEMLNALNLTDHEIALFCALVIISPDRPGLRNIDLIGKINRKLVDLLDKLVTSNHSDNPGLFSSLVNKIPDLRTLNTLHSEKLLAYKMGPKGGQNCANG…
	tetur03g08440.0	HR3	3.14874	21.0732	6.64562	217.676	185.154	ATGTTTGGGAATTACTCTAAAATAGAGTCACCTCACAGTGGCTCAATAAAAGCCCAAATTGAGATAATCCCATGTAAAGTTTGTGGCGATAAATCATCTGGAGTTCATTATGGTGTAATTACGTGTGAAGGTTGTAAAGGTTTTTTCCGTCGAAGTCAATCATCATCCGTTAATTATCAATGTCCAAGGCAAAAGAATTGCGTTGTCGACCGAATAAATCGAAACCGTTGTCAATATTGTCGTCTTAAAAAATGTCTCACTCTGGGAATGTCCAGAGATGCAGTAAAATTTGGACGAATGTCCAAAAAGCAGCGAGAAAAGGTTGAAGATGAGGTTCGCTTCCATCAGGCTCAAATGGTACGAACACCGGGATCCGGTGGAGGCGGTGGTCCAGGAGGT…	MFGNYSKIESPHSGSIKAQIEIIPCKVCGDKSSGVHYGVITCEGCKGFFRRSQSSSVNYQCPRQKNCVVDRINRNRCQYCRLKKCLTLGMSRDAVKFGRMSKKQREKVEDEVRFHQAQMVRTPGSGGGGGPGGGGNGPGSTIGGQTPSHSMPSSNTPTQSYQAAEPSPDSSVFDQQPPQQPSSSSNPQPIVSFPSNGVYHYQTTMSSPYDQLSNGYYTPNMVGLDLVGSAGGPSTTEPGSTLNGSTNGSNNGGGGSNGTASDYADSTTFTDQKPCLDVVPDSSPLNNNGLIIDLEKPLASLELDKVIQIISNAYRNANGCSFTSEEIGISWDMDEEVVDFKKLKHEEKWFKCANKLTEVIRRVIEFAKWIPNFHNLPQDDKIILLKTGSFELCCLQISR…
	tetur01g15140.0	EcR	284.285	229.584	242.404	96.0687	97.2862	ATGATTCTGAAAACGGGAGTGGAACTGATTTCATCAATGAAGAAAAAACTATTTGATACAAATGATGGTGAATGGAAGGGTAAAGAAGATATGAGCCCGCCAAACAGTGTTAATGGTTACAACAGTGCAGATAGCTTTGGCGATCCTAAGAAAAAGAAAGGTCCAGCTCCAAGACAGCAAGAAGAGCTTTGCCTTGTCTGTGGTGATAGAGCCTCTGGTTACCATTATAATGCCCTTACCTGTGAAGGATGTAAAGGATTTTTCCGTCGAAGTATAACAAAAAATGCGGTTTATCAGTGCAAATATGGAAACAATTGTGACATTGATATGTACATGAGGCGTAAATGTCAAGAATGTCGATTAAAGAAATGCCTGAATGTTGGCATGAGGCCTGAATGT…	MILKTGVELISSMKKKLFDTNDGEWKGKEDMSPPNSVNGYNSADSFGDPKKKKGPAPRQQEELCLVCGDRASGYHYNALTCEGCKGFFRRSITKNAVYQCKYGNNCDIDMYMRRKCQECRLKKCLNVGMRPECVVPEYQCAIKRESKRAQKEKDKPNSTTKDASPDKEDKTLVLGTKTPTTTPTLPSNGIKPLSPQQEDIIKQLVYYQDLHESPSETDVKRVTPFPVGETEDDNMRRFQHIAEMTILTVQLIVEFSKRVPGFDTLLREDQITLLKSCSSEVMMLRCSRKYDLKTDSIVYANNQPYTRQNYQSAGVGPEIEPTFRFCRHMCQLKVDNAEYALLTAIVIFSERPQLIEPKKVEKIQEFYIDTLKSYIENHRPPARCYFAKLLAILTELRTL…
	tetur36g00260.0	HR96	2.00395	2.10776	4.52594	1.07169	1.03717	ATGATTGAACAACATTTAACAACCAAAATGGCAGCAAAAGCAGCAACAGCAACAAACGATTATCCAGTTTGCCGTGTTTGTTCAGATCGAGCATCCGGTTACAACTTCGACATTCTTACCTGTGAACCATGTAAATATTTCTTCAGTCGGAATATCTACAGATTAGATGAACTGCAATGTCCACGCAACAATGACTGTCCCATCGATCGAATGACCAGAAAAGGCTGTCGCAAATGTCGACTGGTTAAGTGTTTCCAAGTTGGTATGCATCGAAATCGAATAAGAAAACTGGCCAAACAAAAATCTCTGCTAATGTGTCTTTTGTCTGAACAGTCAAATGATTGCTTCTCTTTCGATAAACCCATTTTCCCTGAAAGTGGTCCGAAGAAAAGAACCAAA…	MIEQHLTTKMAAKAATATNDYPVCRVCSDRASGYNFDILTCEPCKYFFSRNIYRLDELQCPRNNDCPIDRMTRKGCRKCRLVKCFQVGMHRNRIRKLAKQKSLLMCLLSEQSNDCFSFDKPIFPESGPKKRTKNELPKSSNYYNSTEMLQDWDSISSTSQTAESLSSNSSSKSFTQDFSNPLNSYPIQQNISTDSESVNIKSFSFCASTNKGQFPSQPSLDQTDSMQGSVKSPSCDSPTPVSVIMNGSRLDSCQLASNEVNVEAKAADDQDIEVMEDSLEEQINPKLQFNSVCEDKNGCQDLSLSLTEIKTIERVVEAFYSFSQPLPRNENVSVETIIQFTDIYLEKLISGCRSLSFFCDMCLDDQITLVKFSFPVILSVEKHFSTLSTAKNEIGDQAK…
	tetur01g09240.0	RXR2	93.7396	98.6308	162.422	51.4455	28.6888	ATGTACAAAAAGGATAGACCCAAATTAAGTGTAACAGCACTTTTATACCAAACTTCAAGTCCAAATACTTGGGGCCAACCAAATTCACCTTCACCAGTTGCTAATGGAAATACCGTTGGGCTACCTGGTACTCCTGGTATCAACTCACCAACTCCCATTAGCGGACCCACAACGTTAACTTATCCTGGTAACGGAGACATAGGAGGAGGATTAAACAGTACTCAATATACACCAGGTCCACCAAGTAACTCAATCAGCTTACCATCAACACCAGTTGCCTCACCTTCACCAACACCTCGTTATCCTCCAAATCATCCCTTGAGCGGATCTAAACATCTCTGTTCAATATGTGGTGATAGAGCATCTGGTAAGCATTATGGAGTGTACAGTTGCGAGGGT…	MYKKDRPKLSVTALLYQTSSPNTWGQPNSPSPVANGNTVGLPGTPGINSPTPISGPTTLTYPGNGDIGGGLNSTQYTPGPPSNSISLPSTPVASPSPTPRYPPNHPLSGSKHLCSICGDRASGKHYGVYSCEGCKGFFKRTVRKDLTYACREEKNCIIDKRQRNRCQYCRYQKCLIMGMKREAVQEERQRNKDKNDNEVESTSTSHNDMPIERILEAELRSEPRNDNLDLNDSIPNIWQAADRQLYQLIEWAKHIPHFCDLPIEDQIVLLKSGWNELLIAGFSHASMNVKDGIVLATGLVVHRNSAHQAGVGAIFDRVLTELVAKMRELKMDKTELGCLRSIVLFNPEAKHLKSISQIELLREKVYAVFEDYCKSTYPEQAGRFAKLLLRLPALRSIGL…
	tetur10g04690.0	HR38	14.3538	17.8414	13.0498	6.09489	5.85788	ATGCTTTGTATTCAACAAAATCAGAGCTGTTCATTCAAAGGACCAATTTCTCATTCACCAATATCTTCAACTAATATTTTTGATCCTTTACCTTCACTTAATTCAGTTCAATCAAATTCAACAACGTGTGAAGAGGATCTTTCAGATATTTCAGCTGATTTTTCATTTGATGTACCTTTAGATGGTATTTTGGATCAAATGTTTAATCAACAATCAAATTTCGATTCACTCGGGCTTGATCAAGGACAATCTGGTTACTCAAATAGTGGTTCCAATACACCAGTTCAGTTGAATTTTCAAAGATCAACTTTCACCGATAATATTAACGAGAATAACTCTTCTCATAACATTATCACCAACATCAACAACAACAACAACAACAGTAATAATAACAGCAAC…	MLCIQQNQSCSFKGPISHSPISSTNIFDPLPSLNSVQSNSTTCEEDLSDISADFSFDVPLDGILDQMFNQQSNFDSLGLDQGQSGYSNSGSNTPVQLNFQRSTFTDNINENNSSHNIITNINNNNNNSNNNSNNNNQNNNSSIILNNDNTINNILGNNQGSLIGSNETSLSSTPTTPNSATLPSFMEIYSPRNFPQPPQQQQSQSHSGLNITPTTNDETSSFFKFDDFNDDDNTSLSEVSFASVSIKNSNTGSGSLIDLSYVKQEDDCDGDLNNCAMPISIQTATNQLQQQHHQQLRQQQQSQQSQQQQQLHSFRQNPLHQYTRSVNQQDVNSPFTASSSVASSPGYISMSSARSTPNLEHGPSQLQQLHFQQVIQPTYQRLALDQPQFNFHGQQSPQL…
	tetur10g04710.0	HR38b	19.3505	22.6431	14.0366	5.58559	5.18103	ATGCTTTGTATTCAACAAAATCAGAGCTGTTCATTCAAAGGACCAATTTCTCATTCACCAATATCTTCAACTAATATTTTTGATCCTTTACCTTCACTTAATTCAGTTCAATCAAATTCAACAACGTGTGAAGAGGATCTTTCAGATATTTCAGCTGATTTTTCATTTGATGTACCTTTAGATGGTATTTTGGATCAAATGTTTAATCAACAATCAAATTTCGATTCACTCGGGCTTGATCAAGGACAATCTGGTTACTCAAATAGTGGTTCCAATACACCAGTTCAGTTGAATTTTCAAAGATCAACTTTCACCGATAATATTAACGAGAATAACTCTTCTAATATCAATATCACCAACATCAACAACAACAACAGTAATAACAGCAACAATAACAAT…	MLCIQQNQSCSFKGPISHSPISSTNIFDPLPSLNSVQSNSTTCEEDLSDISADFSFDVPLDGILDQMFNQQSNFDSLGLDQGQSGYSNSGSNTPVQLNFQRSTFTDNINENNSSNINITNINNNNSNNSNNNNQNNNSSIILNNDNTINNILGNNQGSLIGSNETSLSSTPTTPNSTTLPSFMEIYSPRNFPPQPPQQQSQSHSGLNITPTTNDETSSFFKFDDFNDDDNTSLSEVSFASVSIKNSNTGSGSLIDLSYVKQEDDCDGDLNNCAMPLSIQTATNPQLQQQHHQQLRQQQQSQQSQQQQQLHSFRQNPLHQYTRSVNQQDVNSPFTASSSVASSPGYISMSSARSTPNLEHGQSQFQQSLTNHLTQNQLQSNQFRSICTSATNSPSSINFS…
	tetur08g06490.0	FTZ-F1	45.9147	29.502	21.1945	16.3577	38.8471	ATGGCCCAGAATGATTTGGTGTCTTCTGGGTCTTCTTCAAATGAACCAAATGGACCTACCGGTTATGGACATAATCATTTACCTTCTGCTTTATCCTTGGCAGTCCCATCGATAACCAGTGCTGCTGGTCCACACTGTCCACCTGAAACACCTGATACCAAGGAAGGTATGGATGAATTGTGTCCCGTGTGTGGGGATAAAGTTTCAGGTTACCATTATGGACTATTAACCTGTGAATCCTGTAAAGGTTTCTTCAAACGGACTGTACAAAATAAAAAGGTTTATACCTGTGTTGCTGATCGTAGTTGTCACATTGACAAATCCCAGAGGAAACGATGTCCATTTTGTAGATTTCAAAAGTGCCTTGAAGTTGGAATGAAATTAGAAGCTGTACGTGCT…	MAQNDLVSSGSSSNEPNGPTGYGHNHLPSALSLAVPSITSAAGPHCPPETPDTKEGMDELCPVCGDKVSGYHYGLLTCESCKGFFKRTVQNKKVYTCVADRSCHIDKSQRKRCPFCRFQKCLEVGMKLEAVRADRMRGGRNKFGPMYKRDRARRLQLMRQRQMVRGGSLGGHSGNHSPGEVGGSPSLAMVASNSNGGLGGGSIYTPDGIKQELIQIPQLSSSTSSPDSSPTSVPTTLTSSVFSVPGHHFGSSSSQGHSVSHPGSMGGASSNPGGPAGGGSHVDMVKWVPNSNGSLAPTGLPKSATGNSSSSSTTSSTSSPSGHNGPGGPGGGGGGGGGSGGINNGTANGPNNGLPFHYGSGHGPGGSESGGQGSLMNNNGTNNETSGSGLLGLSLNSSS…
	tetur07g00140.0	HR4	2.19473	14.7189	8.43043	128.455	108.484	ATGATGAGTCTGTTTCAAGATTTAAAATTGAAAAGGCGCAAGACATCAGTCCAATGTGTCGCCTCTTCGGTAACTTCATCTTTCGTCGGTTCAACTGGACATGGATTGCTCCAAGCTTCCGGAATTATTCCAGTCTCTCTCGGAGCTGTAGTTGGATCGACGACTTCTTCTTCCCTATCGGCTCGTCGGTCCAATTCATCATCTTCATCAACATCATCCACCTCCTCATCAACCAATTCATCGCCCTTTGATTTGGACCTTGAGGGATGCCTTGACCTTACCACTAAACCAAAGGCCACTTCAGGCTCTTCGGTGAAAAAATCTCACCTCAGCTGTGGCTTACCTCCAACACCCCTCATCATGGGTGATTTACCAGGCCAAGGATCTGGAAAAACTATG…	MMSLFQDLKLKRRKTSVQCVASSVTSSFVGSTGHGLLQASGIIPVSLGAVVGSTTSSSLSARRSNSSSSSTSSTSSSTNSSPFDLDLEGCLDLTTKPKATSGSSVKKSHLSCGLPPTPLIMGDLPGQGSGKTMLWTIMNKGSPPSSTGMTSSSSPPSSSPPSITSSPPSSQISSSSPTSCEPNGSGEGSIVNGSSNGSSRDHHSLHHHSSINSYGSLVPYNFSANNDTNGSDVGSNGRENGNVRGDRSNNNTCNGSTNGNCTSNGNHSTNDHLHRINHPHFLVHPSSSSPSHHHSLSSLATSLANSPSSTGHLLGHLPSSSLPLALPSSSSSSTSSPPSSGLLCTSNSVAAAAAAAAAMGNLISSTPTSSSSSDMKCMICDDKATGLHYGIITCEGCKG…
juvenile biosynthesis pathway	tetur01g04550.0	AACT1	156.662	168.95	219.486	100.667	50.4276	ATGATTAGTAAAGTGTTCAAAACTGTTTCGCCAACTTCTATCAAATCAATACGGTATTTGAGCATTCAAGCTGCAAGTAAACCTGATGTTGTTATTGTCTCAGCGCTTCGGACACCGATTGGATCTTTTAGAGGATCTCTGTCTCAATTAACTGCTCCACAATTAGCATCTCAAGCTGTGAAAGCTTTGATATCGCAATCAAACATAAAACCAGAGCAAGTAGATGAAGTCATTTTGGGTAATGTTGTTGGTGCTGGAGCTGGTCAAGCACCAACTCGCCAAGCAGTCATCAATGCTGGTTTACCACCGAAGACAATTACAACAACTATCAATAAAGTATGTGCCTCAGGAATGAAGTCAATCATGTTTAGTGCTTCATCACTTGCCCTTTTCCAAACC…	MISKVFKTVSPTSIKSIRYLSIQAASKPDVVIVSALRTPIGSFRGSLSQLTAPQLASQAVKALISQSNIKPEQVDEVILGNVVGAGAGQAPTRQAVINAGLPPKTITTTINKVCASGMKSIMFSASSLALFQTNIMIAGGMESMSNVPFYLRRGDATYGNAQLIDGIIHDGLWDSFHQIHMGNCGENTAKKYGITREDQDKYAIGSYEKSAAAAKAGLFDKERISVAVPDRKAGTKTITDDEEYHKVDFNKMSSLRSVFQKDGTITAANASKLNDGAAACLLMRSTTATELGLNPLAKIVDYADNEIEPIDFPIAPVGAMQKLMDRNGLKAHDVAMWEINEAFSVVPLVNIKILGLDPAKVNMNGGAVSLGHPIGMSGARIVNHLVHNLKSGEFGIASI…
	tetur12g04400.0	AACT3	39.7554	48.6595	43.1839	162.483	88.3363	ATGTCACAAAATGAGAGTGTCTACATCGTTTCTTATGCTAGAACCCCGATCGGATCATTCAAAGGATCTTTGAGCTCACTTCCAGCCACCAAGCTTCAATCTATTGCTATCAAGGAAGCCGTAAATCGAGCAGGTATTTCTGTTGATGATGTTGATGAAGTTATTCTAGGTCAAGTTTTACAAGCTGGATGTGGTCAAACTCCTGGCCGACAAGCTGCTCTTGGAGCAGGATTGTCGCAAAAAGTGCCTTGTTCGGTTGTAAATAAAGTTTGTGCCTCTGGAATGAAAGCAATTGCCTTTGCATCTCAAAGTTTAGCTCTTGGAGATGCTGATGTCATAGTGGCTGGGGGTATGGAAAGCATGTCCAATGCTCCTTTCATCCTACCTCGTGGTGAAATA…	MSQNESVYIVSYARTPIGSFKGSLSSLPATKLQSIAIKEAVNRAGISVDDVDEVILGQVLQAGCGQTPGRQAALGAGLSQKVPCSVVNKVCASGMKAIAFASQSLALGDADVIVAGGMESMSNAPFILPRGEIPYGGLSLIDVCVNDGLTDSFNSCHMGQCAEQLASKYEITRVQQDEYAKTSYTRCIKSASNGIFAKEIVSVSIPGKRGKPPTLVEKDEEPDKVDFDKIPALNPVFIKNSGTITAANASTLNDGAAALVLMSSEAVAKYGVKPLAKIVSYADAAVAPVDFGIAPAYAMPKALQKAGISKDQVAQFEINEAFSAVALANLKELGLDSSKVNINGGAVGLGHPLGMSGARIVGTLAINLGPNEYGLAGVCNGGGGASAMLIQKL
	tetur02g14571.0	HMGS	26.8251	37.8988	28.3095	216.991	96.8242	ATGTCTTCTCAATCTACCAACTGTGTTACCAATGGTGGACCCAAGATTAACGGGCCATCCACACTACCACCAATTACATCAACTATAACAACAAATGGTCATGTTCATCCCAATCTCCAGCAACATTCACAACGAACAAATGATGTAGGTATTTTGGCTCTCGAAATGTACTTCCCTTCCGTCTACGTTGATCAAACTGAATTGGAAAAATACGATGGTGTATCTGAGGGTAAATACACTATTGGTTTGGGTCAAACTCGGATGGGCTTTTGTTCAGATCGAGAGGATATTCAATCTCTCTGTTTAACAGTTACCCATCGATTATTTGAGAAAACGGGTGTTTCTCCTAAAGATATTGGTTTTCTCATGGTGGGTACCGAAACATTAGTTGACAAATCT…	MSSQSTNCVTNGGPKINGPSTLPPITSTITTNGHVHPNLQQHSQRTNDVGILALEMYFPSVYVDQTELEKYDGVSEGKYTIGLGQTRMGFCSDREDIQSLCLTVTHRLFEKTGVSPKDIGFLMVGTETLVDKSKSVKSVLMQLFEESGNGDVEGVDTTNACYGGTAALFAAVNWIESSSWDGRYALVVAGDIAIYASGSARPTGGAGAVAMLVGPNAPLSFVRGARATHMAHTYDFYKPHMDSEYPVVEGKQSIICYTQAVDRCYQLFTSKYENVLRKEAASANAVVAGQVKSVNGGLNGDVKSPKLIDSKLDVKMRLQDFDGLLFHSPYCKLVQKSVARLSLNEFLREDNPDYDGYHKGCEKFRKIKLEETYFDRDLEKHFISQSSELFKQKTQSSLL…
	tetur05g02770.0	HMGR	13.5794	14.702	13.016	56.9245	75.9492	ATGGCTTGGTTTGGTCATTTGATTAAAGCTCTTCTCTTGTGTACGATCCTTTATTTACCCACCAATTTAGGGTACACTCGAGACGTTTCAATTATAAGGATTAGTCTTTTACTCTTTTTTGGGTTCATTGTGATCCTCTCAATGTTTGCCACATTTTTCCTGGCCTTTAAAAGGTCCACATCTTTTAAGGGACACCAACCTAAACAAGAAATTCTACAAAAGTCATCTGATAATGAGGATGAAACCTCACATCACAACTTGAAAGCCCTTTTACAGGAGATTGAAGTAAAAATTACTTCAGATGAGACTCAAATTGATAGTGAGACTCATCAAATTTTTACTCAAACTCCTGAAACTTGTGAAGCTGTTGAACATGAACGTGAACGGGCACTTACACCA…	MAWFGHLIKALLLCTILYLPTNLGYTRDVSIIRISLLLFFGFIVILSMFATFFLAFKRSTSFKGHQPKQEILQKSSDNEDETSHHNLKALLQEIEVKITSDETQIDSETHQIFTQTPETCEAVEHERERALTPNNIVVQQDSDTESVIVENKKRRPSRLSADGKNSPSFFLGDDSLSDSCDDLISLSDSDPGVERNQRPLSEKKTKPRPLSELIALLKSDEGLKTMTEAEIILLVDSKIVPQYKLEILLDDPERGVKIRRAIVARDSKCTSILENLPFTNYDYKYVLGACCENVIGYMPIPLGVAGPLLLDDKKFHIPMATTEGCLIASTNRGCRALMLSGGVRSAIVGDGMTRAPCVKFPNAMRAAAAMRWIQQEDNFAIIKESFDSTSRFARLDRVL…
	tetur06g06460.0	MevK	15.3666	31.739	30.6491	82.7911	46.5917	ATGGTTGTTACTGTTACTGCTCCTGGTAAGGTGATCCTCTTTGGTGAACATGCAGTTTGCTTTGGAAAGGAAGCAATTGCCACTGCCATTGACCGGAAAACAACCGTAGAGATAAATTTTCAAACAGGGTCTGATTTTGTTAGTTTAAACTTGGTGGATCTAGTTTATTATATTAAATGGCCTTTACAGCAATTATCGCAAATTAAATTGGATAGCTTGGTTGAAGATGATCATGGAGATCAAATTGGTGTTTATAATGACGAGATTGGTAAAATATTGGAAGAAATAGTTCTTACTGGCATAAATTGTGCCAATAATGGCGGTTTAAAGAGCGACACAACATCAAAGAATGATGTAATATTATCAGCAATCGAGAGCTCGAAATCTTTCTTATTCTTG…	MVVTVTAPGKVILFGEHAVCFGKEAIATAIDRKTTVEINFQTGSDFVSLNLVDLVYYIKWPLQQLSQIKLDSLVEDDHGDQIGVYNDEIGKILEEIVLTGINCANNGGLKSDTTSKNDVILSAIESSKSFLFLYLSMASSYRPEKLPEIDVTLSSNIPVGAGLGSSSAFSVSLAGALLKCFLGTKPDNQLINKWAFQSEKQFHGKPSGIDNNIATAGGTLIFKDNSIRQAHNMRLTKIILVDTKVKRNTKTLVSGTIARRKMFPEIMNNVMDAIGNISTKAWEYLNGNNSYDLKTMVEMNQYLLNCIGAGHTAIDDALATARKYGFQGKLTGAGGGGCVLIFIEDAPEELVENVLIDLNHGGFQAQAVQINCPGISFQ
	tetur28g00120.0	MevPPD	12.7395	17.938	46.4023	34.2655	43.325	ATGGCTAATCAAGTGAAAAAAGTTACTGCCCGAGCTCCAGTTAATATTGCTGTAATCAAATACTGGGGCAAAAATGATGAAAAATTGATCACTCCTATCAACAATTCGATTTCGGCCACCCTTTCCATTGACGATCTTTGTGCAACAACAACCATTTCAATTTCCCCAATGTACCAGGCAGATCAGTTCTGGCTCAATGGGGAAGAACAGACAATAAGTGAAAATAAGAGGTTGTCTCATTGCTTGCAAAAATTCAGAGCCTTGAAAAGTGAGATTAAAGACCACTTGAAGATTGAATCGCATAATAATTTTCCTACAGCCGCTGGTTTAGCAAGTTCAGCTGCTGGGTATGCTTGCTTGATATCTGCTTTGGGATCTTTATTTGGAATCAGTGACAGT…	MANQVKKVTARAPVNIAVIKYWGKNDEKLITPINNSISATLSIDDLCATTTISISPMYQADQFWLNGEEQTISENKRLSHCLQKFRALKSEIKDHLKIESHNNFPTAAGLASSAAGYACLISALGSLFGISDSKQLSILARQGSGSACRSVYGGFVEWFAGNDSETSFAAQIVDENHWPSLRVIILIVNDKEKDVPSTSAMKRSVETSELIRHRAENVVPERCKKMREAIKTKDFEKFAELTMKDSNQFHAIAQDTYPPVRYMNDVSWSIVSLIHGYNDFVGSTKVAYTFDAGPNAVLFMEEDQVGKFMIAVNHFFPINQLDCLFRGQPIPKETINQGMIDYLSKKINIKEDSLKGIIYTKIGCGPKIAAQESN
	tetur04g01280.0	IPPI	25.1898	25.8549	16.69	74.8111	75.7618	ATGTCTTTTCCAGTAGAGATGAAACCAATTACTTCAATCGCTTCTCAGCCGATCGCAACTGATCAAGAGGAAGCCTTAATGAATGAAATTTGTATCACTGTTAACGAAGATGATATGGCCATTGGATCAAGAACTAAAAGAGATTGTCATCTAATGGATAATATCGATAAGGGACTGCTTCACAGAGCTTTCAGTGTCTTATTGTTTAATAAAAAAGGCGAATTCCTGCTGACCCAAAGAGCTTCCAGCAAAGTGACATTTCCAAATTATTATACCAATGCTTGTTGCAGCCATCCGTTATTTACTCCGCTAGAAAAAGAGGAAAAAGATGGTCTTGGTGTTAGACGTGCAGCTCAACGGAAATTGTTCCAGGAACTTGGAATAGAGCCTAACACTATT…	MSFPVEMKPITSIASQPIATDQEEALMNEICITVNEDDMAIGSRTKRDCHLMDNIDKGLLHRAFSVLLFNKKGEFLLTQRASSKVTFPNYYTNACCSHPLFTPLEKEEKDGLGVRRAAQRKLFQELGIEPNTITLEDIKYITRILYKSPSSGLWGEHELDYILIVHKDVELKPNPNEVRHAVFLGKDDLRPFLEEKKKEGWPISPWFQLIHDRFLYNYWDNLNNLEKFKDHKTIHKFV
	tetur05g07470.0	FPPS	31.8106	36.6536	37.9449	155.114	93.5948	ATGAATTGCATCGAGAGAGCCCAGAGTGCACCAAAAAATGAACCAAAAATCTGTCAAGTTCCTCACGTAAATATTGGTATTGAGGACATGGAAAAACGGGAAGAAACTCTTTTCAACGAAACCTTTGATGTTATAACGGAAAAGTTAACAAATAACGTTAACCCGGACTTGAGACGAGTTTCAACCTGGCTTAAACAGGTTCTCGTCTACAATGTGCCTCACGGTAAAAAAAATAGAGGAATGGCTTTAGTTCTTGCCTATCAAGTATTGAAAAAGAACAAGAAATTGGATTCAGACAAATCTTATCAAGCTCGAATACTTGGCTGGTGCATTGAGATACTCCAAGCTTTTTTCCTCATCCATGATGATATAATGGATCAATCATTGACCCGTCGCGGT…	MNCIERAQSAPKNEPKICQVPHVNIGIEDMEKREETLFNETFDVITEKLTNNVNPDLRRVSTWLKQVLVYNVPHGKKNRGMALVLAYQVLKKNKKLDSDKSYQARILGWCIEILQAFFLIHDDIMDQSLTRRGQPCWYKKEDVGLIAINDGILLNSCIYSLLRENFSKEPAYLQIMHLFHEITDLTIKGQCLDMLNSTPEMKKNPSAFTQDVYSAIVKYKTAFYSFSLPIRLAFYLVGIVQEEVHEKAEEILLKFGHFFQVQDDFLDCYGDPAVIGKIGRDIEEGKCCWLFVTALKLCNEEQKKILLENYAIEDVKNVAKVREIYDQLNMRKVYQDYEEQSYQEIKSLIEKFEYPQQVPLDVFHWLLKKIYRRSK
chitinase	tetur01g11910.0	Tucht1	208.516	269.731	372.657	247.767	96.7626	ATGTTGCCATCTTTAATCATCTGTTTGGCTCTTTTTGGAGCAATCAACTGTCAAAATTGTCCATCAAGTGAAGGTTATTTCCAAGATCCATCCAATTGTGCCAAATTTTTCTTCTGTTCTGGTGGTAAAATAGTCCATCGATATGAATGTGGAGGTACTTCTGTATTTAATCCTGATTTAAAGATTTGCGATTGGAAAGAGAATGTTCGATGTAACTCTGAATCTTCCTCGTCTTCAACAAGTATCCCACATGTAGGTGAAAACGAGATTCCCGATAATTCGATTGAAACTTCTAGTTCAAATCCCTCAACTCCCTCGCCATCAACAACCTCAACCTCAACTTCAACAACAACTTTACCATCAAATGTAATTGATGTTGAAACTGAAAATCCAAATGAA…	MLPSLIICLALFGAINCQNCPSSEGYFQDPSNCAKFFFCSGGKIVHRYECGGTSVFNPDLKICDWKENVRCNSESSSSSTSIPHVGENEIPDNSIETSSSNPSTPSPSTTSTSTSTTTLPSNVIDVETENPNEWHPPVGPTTTAEPDPADGFNDDYKIVCYFTNWAWYRPQGAKYIPEDTNAKYCTHINYGFAVLDYSSLTIKIHDSWADVDNRFMKRVVALKRNNPRLKVLLSLGGWNDSAGDKYSRLVNNPSARRRFIENAMQFLVKYGFDGLDLDWEYPKCWQTACKDGPESDKANFAVFVRELRQAFEPKGWLLTAAVSPSKQVIDAGYDVPSLAKDFDFINVMAYDMHGQWDKFAAHHAPLYSREASKSFDPNDGIFNVNYTVNYWIDQGMPKK…
	tetur02g08940.0	Tucht2	14.6012	90.4239	59.5292	121.403	20.4452	ATGACCACAATTGTTAATTATTTAACACTAATTTGCTTTGCATCGTCCATTGTTTCCTCTTGTAATGTTGAAGTTAGTTTACCTCGGTTACCAACGCATGAACGTGAAGGTGCACCTCGAGTAAAACCATCAGTCGGAAAACTAATACCAAGATTAATTCCTTCATCATCAGCATCATCACCTTCACCTTCACCGTCATCATCATCTCCATCGCCTCCTCTTTCAGCAGTGTCTTCGCCTACAAGTAAATCCGTTGTCTGCTATTATGGTTCCTGGAGTGGTTATTGGACAACATCTGATCAGCTTCCAATTGAAAATATTGACACAAGTCTGTGTACTCATTTAATTTACACATTTGCCGGTCTTGACAGTGACTCCAAGATTAAATCAATTGACCCG…	MTTIVNYLTLICFASSIVSSCNVEVSLPRLPTHEREGAPRVKPSVGKLIPRLIPSSSASSPSPSPSSSSPSPPLSAVSSPTSKSVVCYYGSWSGYWTTSDQLPIENIDTSLCTHLIYTFAGLDSDSKIKSIDPSIDLDQPVGKAGYRRFNALKNSNPQLKTLIGIGGWNEGSLRYSSMASNYTARRIFASSVASFLETHKFDGIDLAWEYPSARGGSPQDKQSYVALLRDLVEVLKPKNYLITASVSANKLVIDSGYDVPKMAEYLDLINVLAFDFHGGWEGKTGHHSPLFGKSADQGLDSILNVNYTIHYWLEKGAPVNKLILGLATFGRSFAIKNPDDCFIGAKAFKPSHNDTNTPEIGSYGFNQICSMQRNAKWNIQRDSNLLAPFACKDNLFIGY…
	tetur03g04960.0	Tucht3	23.8686	16.7644	10.1061	53.8097	55.9129	ATGAGTGGGACATCGGTGATCACCTTAAGAGCCTGCTTATTAATTTTAATTGTGATCTTTTTCCAACAACAATTGGCTCAGGCTAAAAAATTATCAAATGGAAGAGCACTTTTGAAGGCAAAAACCTTGACAAATCCAAATAAAAAGGTTGTCTGCTATTATACTAATTGGTCTCAATACCGGCCCAATCAGGGTAAATTTGTTCCAGAAGATATTGATCCAGATATTTGTACACACGTTATTTTTGCCTTTGGTTGGCTTAAAAAGTCCAAAATTTCAGCCCATGATCCAACCGATGAAACCAAGGCTGGAAAAAAGGGTCTCTACGAAAGAACCACTGAGCTCAAATTGAAAAATCCAAAGCTTAAAGTCCTCTTAGCCATCGGTGGTTGGACTTTT…	MSGTSVITLRACLLILIVIFFQQQLAQAKKLSNGRALLKAKTLTNPNKKVVCYYTNWSQYRPNQGKFVPEDIDPDICTHVIFAFGWLKKSKISAHDPTDETKAGKKGLYERTTELKLKNPKLKVLLAIGGWTFGTERFKTLSSNAYNRRLFIFSAMEFLRERNFDGLDLDWEFPRGKEDKQNFVDLVKELREAFEAEAKEKKLPRLLLTAAVSAGADTIKSGYDVPAVAAYLDFLNIMSYDFHGKWETKTGHNAPLYAQANESEWRKMLSIDYGVKLWEKLGAPKEKIVVGMATYGRSFTLSSLQHHGMNAPSAGGGKAGEFTREAGFLAFYEICDLLKDGAASYLWDDEQKVPYLVAGDLWVGFDDERSIRNKMKWIIDNDYAGAMVWTVDMDDFTGR…
	tetur17g02930.0	Tucht4	28.5769	259.691	128.263	212.769	13.1739	ATGGCTAGAATGATAAACCTGACAATTTCAATTCTCTTTACATTGTCAGCTTTAGCTTACAGTGAAGTGAATTGCAACAAAACTCAAGCCGATGGTAAAGTTGTTTGCTATTTTGCTGCTTGGGCCAATTACCGTAAACCACCGTACAATTATGACATTGACAGTATCTCGGGCGACCTGTGTACTCATGTAATTTACTCATTCATCGGTATTAACGAGAAAACATCTGAACTTGAGTCAATCGATCCTGAATATGATTACGTTCGAAAGGGTTATGAGAAGTTTGTTTCTCTTCGAGAAAAATGGCCTCAACTAAAGGTTCTCATTGCTGTTGGTGGTTGGGCTGAAGGTGGTGCCAAGTATTCAAATATGGTTTCCGATGAAGGGCGAAGACAAAAG…	MARMINLTISILFTLSALAYSEVNCNKTQADGKVVCYFAAWANYRKPPYNYDIDSISGDLCTHVIYSFIGINEKTSELESIDPEYDYVRKGYEKFVSLREKWPQLKVLIAVGGWAEGGAKYSNMVSDEGRRQKFVTSVVSFLQKYKFDGFDLDWEYPGATDRQGKYADKENFLKLVKELRTEFDKHNYILSAAVPVAKFRLQEGYEVYDLARLLDQIHVMTYDLRGNWAGFADVHSPLYPRSFDEYAYEKLNVRDGLQLWVSMGTPKHKLIVGVPFYGRSYTLGSKDNNGLKAPIKKWIGGGQAGPYTGESGILAYYEICTQVKSNNWTRKWDDVGKVPYAYYQDQWVGYEDEESMQIKMKFIKDEGYGGAMTWSLDLDDVNGVCGKKDGLLQVINENI…
	tetur14g04000.0	Tucht7	0.83486	1.17006	1.57206	1.0429	0.494836	ATGAATAGCAGACTTTATTGGAAGACACAAATGAGACAAATACTGCTATTCGTATTCCTTTTAGTGTTAAGTCAAAAGTCGACTTTCGTTACAAATGCACGAAATCATGGCTATAAAATTGTTTGTTATTACTCTACCTGGGCAGTTTATCGACCAGCTCCCATGAGTTATGGGATAAATAACATTCCCGGTAATCTTTGTACTCACTTGGTTTATCAATATGTTGGGTTGGACGAAAAAACAAACGGACTTAAATCGCTTGATAAATATTTCGATTATGAGTTAAGAGGACTTATAGATTTTGCTGCGTTGCGGTTAAAGTGGCCTCACCTTAAGATTATGGTATCTGTTGGTGGTTGGGTTGATAGTGGTGTTAAGTACTCGAATATGGTCAGTACA…	MNSRLYWKTQMRQILLFVFLLVLSQKSTFVTNARNHGYKIVCYYSTWAVYRPAPMSYGINNIPGNLCTHLVYQYVGLDEKTNGLKSLDKYFDYELRGLIDFAALRLKWPHLKIMVSVGGWVDSGVKYSNMVSTSESRHQFISSVLSFLNHYKFDGLDLDWEYPGVSSRGGRPSDKDNLAQLFKELRMEFDKHNYILSAVVPAAEYQINSGYDVPRISRYLHQIHVMTFHLRGDWSGHADVHSPIYQRPFEKYGPNRHLNIRDVMRLWNTKGAPKSKLIVGVPFFGKSFTLLDPNYHSLNAPIKGVGIAGKYTKQPGILSYYEVCQGQYNAGLKEKGYDRINEIPFRYGNGQWVGYEDVISLDKKMKFIKSEGYGGAMIWSIDMDDFVGVCGRKGACKHW…
	tetur19g03220.0	Tucht10	30.2097	119.254	63.5758	207.479	35.5798	ATGCAGCTATTCAATTTTCATCAATGTTTATTGTTTGCTTTACCCTTGTTGTTCATTGCAAGTTGTATCGCGTGTAACCACAACAATAACAATACTTCAATCAACAAATCAACTGATAAGCCAAAAGGAACCCATGAAAGGGAAGAAATTCCCGATTCTAAGGTAAATGAAACATCAACTACAACTACAACCACAACTACGACAACCACGACAACGACAACAACACCAAAGCCATCAACAACAGCAAAAACAACGACAACAGAGGCAAATAACTCTGACAATCCACCAAAAGATTCAGATAAAGTGTTGATATGTTATTACGGATCATGGGCTGTCTATCGACCTGGTAATGGTAAATTTGCCGTTGAAAATATTGACCCCTTCTTGTGTACTCATATC…	MQLFNFHQCLLFALPLLFIASCIACNHNNNNTSINKSTDKPKGTHEREEIPDSKVNETSTTTTTTTTTTTTTTTTPKPSTTAKTTTTEANNSDNPPKDSDKVLICYYGSWAVYRPGNGKFAVENIDPFLCTHIIYSFAGLGNQAIKPLDPWNDLPDNYGKGAYIRFVNLKKVNPKLKTLIAIGGWNEGSVKYSSMAADPSARSTFVQSVLAFLEKYNFDGLDVDWEYPASRGGKPEDRSNFALLLKDLKEAFKPKGYLLTAAVSAGKWNIDPAYDVPKVSEYLDYINVMCYDYHGGWEDKTGHNAPLYARPSEVANERLNNVNFSVNYWLSQGASKSKLVMGMATYGRSFTLAKEQDNGLGEPAPQKGQAGPYTREAGSLGYNEICESQQKTSWTIVRD…
	tetur08g05470.0	Tucht11	3.22637	3.44508	4.0169	6.03875	14.0553	ATGTTGTCTTTATTAATTTTGTTTGTATTTTCTGAATTGGTTCCAACAATTTCATCAACTCTAGTCGTCGGTCGTCCTTGTCAAGGGAATGGGTACATTGGTGAATCCACGAATTGCCAGGTCTATGGTCAGTGTACAAATGAAACTATCAGTCGACTGTTACGATGCCCTATTGGTTTATACTTTGATTCAGACAAACAATTGTGTACAGTTAATCTTCCACCAAATTGTCCGATTGACCAGTTAGAGGATAATGAAATTGAATTGAAAACCATATTGACTGTTAATGGAACCAACGAGTTACTTTCTAATTCCTCATCACCTTTAGCCAATGGTTATAAAGTCATCTGTTATTTTACCAATTGGGCCTGGACATCATCTAGTTATGGATCACTCTAT…	MLSLLILFVFSELVPTISSTLVVGRPCQGNGYIGESTNCQVYGQCTNETISRLLRCPIGLYFDSDKQLCTVNLPPNCPIDQLEDNEIELKTILTVNGTNELLSNSSSPLANGYKVICYFTNWAWTSSSYGSLYPEDIPPHLCTHINYAFAVLDNQTHTLISSNGTIDYNMNFYRRVTDLKQINPAVKVLLSLGGWGDSADGLKYSQMVNNSTLRANFIKSVIPFLQSHGFDGIDFDWEYPTCWQNVCNYTQGLHDKQGFASLVSELRSATNGSDFLITAAVGGWVNLVNTSYDVSSLAQSLDFVNLMTYDLYYDYYHVSVHHSQLFSITNSTTEEENSRNCNAVVNKWINEGFPANKLILGVPFYGRSFTLADNITINSTNYGLNHKSIGPGLPGPVTK…
	tetur22g00810.0	Tuchitinase	89.4066	57.1898	49.9153	72.2597	101.707	ATGGCTCCAGTCAACATTTTATTTACTGTATTTATTTTGGTGCTACAAGTGTTGAGACCAACAGATGGCCGAGGTCCTCGAGTAGCTCCTTATGTCGATATTTTGATGTCTGGACCAAGTCTCTCGGAATTGTCATCAGCCACTGGATCAAAAGCTTTCACCGTAGCCTTTGCTGTTGGTGGTACTTCTGGCTGTGAGCCTATGTGGGGAGGTGAATTACCTCTTAATGAATCAAAGATAATCAACAACATTCGTGAGTTTCAATCAATGGGTGGACAGGTTATTGTAGCCACTGGAGGTGCTCTTGGACCATATCTAGAAAGTATTTGTACCACTGAAGCTGCTCTGACTGGTGCGTATTTTAAAATTCTGGATACCGTGAAAACAAACCATTTAGAT…	MAPVNILFTVFILVLQVLRPTDGRGPRVAPYVDILMSGPSLSELSSATGSKAFTVAFAVGGTSGCEPMWGGELPLNESKIINNIREFQSMGGQVIVATGGALGPYLESICTTEAALTGAYFKILDTVKTNHLDIDIEAAVPLNVLVKSLKNVQNARPETTVRLTLMVQGDDYGLTPELGVNLLKAAASVGLRVDIVNPMTMEFGTSRSDWGEAVISALESTLKQMASIWPEKSTSTLRSMLGATPMIGRNFNGKIFEVKHARSLIDYAKKTGLGYLGFWSVGRDNGKCPGGGISPSCSSIAQSEYEFTKIFNEYADFAGQPSNENGTFSNEIDDKVTNDKSTASPSTTTTSAPLIKTCKGHESRFDEWCVANCARDNCPESICTCSTSPLAPKLVYRTN…
cuticle proteins	tetur04g01610.0	CPR	4403.12	1669.79	767.286	177.061	874.293	ATGAAACAAATGATCATCTTCGCTGTTCTCTTCTCTGTTGCCTACGCTGGTGTCATCCATGCTCCAGCAGCCTATGTTGCCTCAGCTCCAGTTTTCACCAAAACCATCCACCATCAACCAGCTCTTGCTCCAGTACAAACCGTTGAACGAACCGTCCAAGCTGTTCAACACCCATCAGTCACCACTCTTCACCAAGCTCCAACCACCGTCCTCGCTCAGGCCCCAAAAATCTCAGGATACTCATACACCTCTGATGTCCGACACGACGCAACCGTCGCAGCTGCCCCAGTTGTCGCTGCCGCACCAGTTGTTCATGCCGCACCAGTCGTCCATGCTGCACCAGTTGTTCACGCTGCACCAGTTGTCGCTAAAGTAGCTGCTCCAGCTGCCATCGTCAGT…	MKQMIIFAVLFSVAYAGVIHAPAAYVASAPVFTKTIHHQPALAPVQTVERTVQAVQHPSVTTLHQAPTTVLAQAPKISGYSYTSDVRHDATVAAAPVVAAAPVVHAAPVVHAAPVVHAAPVVAKVAAPAAIVSAPTVHAAPALVAESPVVNSYSIETGRTHVATQQHYGIAHVPGVVNVPAVKHIHAAPVVHAAPIVHAAPTYW
	tetur26g02180.0	RR-2	322.665	159.413	95.1947	31.9292	107.093	ATGAATTTTTGCCACTCGGTTATCCTCTTGTTACCCTTTATTGGTTTAACAATGACCCAGGAATACGTCAACTCGGACCCAGCATCATATCAGTTCAGTTATAACACAGGAGATTCCGGACCTGCTAAAATGTTTCGTGAAGAGCAAAGAGCTGCAAGCGGTCAAGTCACTGGAAAATATGGTTATGTTGATCCTTATGGACATATGAGAATTGTTCAATACGAGGCTGGACCTCAAGGATTCATCGCTCGAGGAGATGTTGGACCAGATCGTGAAGCAATGAGAATCGCTCGACAATTAGCTGATCAAGACTACCAAGAAAAGTTACCCATTCTTCAACAATGGAACGCAGTTGCTGCTCGATTGTCTGCTGGACCATCTTTCCCAGCCTGGCCAGCA…	MNFCHSVILLLPFIGLTMTQEYVNSDPASYQFSYNTGDSGPAKMFREEQRAASGQVTGKYGYVDPYGHMRIVQYEAGPQGFIARGDVGPDREAMRIARQLADQDYQEKLPILQQWNAVAARLSAGPSFPAWPAPVVPSTSSVGSSSSSSSSSSGNALVPPSPSSVERARITASNQAAWAPATGSAHSFTNHVNHYTSNINSVWPTGSAVVGRSAPLLAAPQPATNYFNGAPQTWFTMSSHGSNPYNIAYSY
	tetur07g01030.0	RR-2	1.41437	4.11811	5.68409	24.3845	37.9388	ATGAATTGGATAACTTTCATTTCGATAATCTCTATTCAACTAGTGATTAACCCTGTGCTTGGTAAGCAATTAAAGGGTGATAAATTGTCTTCCGATGAAAAGTTAAATGGTGATAAAGTTAAGAAACCCTATCAATTTGGATATGAAATTGAAGATGGACAAGGCAATATGCAACATCGACATGAACATTCGGACGGAAGTGGAGCTAAAGTAGGATCTTATGGATATGTTGATGCCAACGGAATCTATCGTAAAGTTGAATATATTGCGGATGATAAAGGATTTCGGGTTAAAATGTCATCGAATGAACCAGGAATTAAAGGTTACAACTCACCATCAATTTCAATGGTAACCAAACCTTATCTAGGCAATGAATTGGAGACAAGTACATTAGCACCC…	MNWITFISIISIQLVINPVLGKQLKGDKLSSDEKLNGDKVKKPYQFGYEIEDGQGNMQHRHEHSDGSGAKVGSYGYVDANGIYRKVEYIADDKGFRVKMSSNEPGIKGYNSPSISMVTKPYLGNELETSTLAPIHDGSFNSLEKESSRLAPTKLDNEAKPRHSEPKKYGDKHVPEYLYKRIIPSSKESDEHRANQNRPSLYPNQLMNSPAIESKPSLPLSSDSHYSPPLKPNHGFKSSSEEANSISEEVYRTGHRPTINSFSPLKPSDGKSFESSSEVNNYDSIGKPNHNVPNTIPYSQYDPIKKEKERAQQLKSMKVPYELDHIYHPPAYSKPHYPLPIKKEEDADRSKEGTHFRSPTRWTKHDEDIKKEEVTKNEPIYPRARYHHEPMSKHTSSMYS…
	tetur01g12830.0	RR-2	9.61471	4.54042	9.43395	43.229	538.269	ATGAAGGTTATACTCTTCGTCTTTGTCGCCACTCATTTGAGTCTAACCTCAGCTGGTCTTATCCCATCAGCTCCTGTAGCTCTTGCCAATACCGGTAATTCAGTGCAAAGTCAAACTCAGGATTCTCTTGGTAATTATGCTTTTGCCTACACTGAAAACCATGCCACCGGAGGAACCTCAAGGAAAGAGGCTGGAAATCCTTATGGACAGGTTGTTGGATCTTACTCTTTAGGTATTGTCGATGGACGCCAACGAATTGTTAACTATGTTGCCGATGCTTACGGTTTCAGAGCCCAAGTATTGACCAATGAACCAGGAACCGCTCCAACTGCCCAAGCTCAACCAGCCATCGCAGTCGCTCCACAACCAGCCATCGCACTTGCTCCACAGCCAACCTTT…	MKVILFVFVATHLSLTSAGLIPSAPVALANTGNSVQSQTQDSLGNYAFAYTENHATGGTSRKEAGNPYGQVVGSYSLGIVDGRQRIVNYVADAYGFRAQVLTNEPGTAPTAQAQPAIAVAPQPAIALAPQPTFVAHGYPAVQPVAYPSGYSVSPYLG
	tetur10g02300.0	RR-2	3.95184	4.87309	5.74711	29.3685	257.112	ATGCTCAAGGAACTCATCGGAATTACCTTGATAACTATAGTAACAGCTTCACCAGCTTACTATGGCTATACTCCTGCACCTAAGTATTCACCAACTCCAAAGGATTCCTATGCAATCCCTACTCCATCATACACTCATCATAAGCAATCTTATTCCGAGCCAACCTATGAAAACAATGGTTACCCTTACAGTTTCGGCTATGATATTGATGATGGTTATGGAAACAACAATCACCGTATGGAAGAAGGTGATGAGCATGGTAATAAGCGAGGCTCCTACGGTTACACTGATGCTTATGGAGTTTACCGTAAAGTAGATTATATTGCCGATGATTATGGGTTTAGAGCAACCGTAACCACAAATGAACCAGGAACAGCCAACTCAGATCCTGCTGATGTT…	MLKELIGITLITIVTASPAYYGYTPAPKYSPTPKDSYAIPTPSYTHHKQSYSEPTYENNGYPYSFGYDIDDGYGNNNHRMEEGDEHGNKRGSYGYTDAYGVYRKVDYIADDYGFRATVTTNEPGTANSDPADVKMYSKEPPATSSPSPAPVYAAPAYLTPSYAPSYGYKPYSSYSSKPSYYEEYKRPYEYHNY
	tetur05g04530.0	RR-2	2.24831	1.68962	1.06689	12.3201	27.9624	ATGTCATTTCACCTCGCCATTGGGATATTTGTATCATTGACTTTGATAGTTAATTGTGATGTCCAGCCTGGCAATTCAATTGATGACAAGCTGGTGCACGATTTCAAAGACATTAGTGACGATAAAATAAAAAAACCTTATCAGTTTGGATATGAGATTGAAGATGGACAAGGAAATTTACAACATCGTCATGAGGAGAGCGATGGAGATGGTGCTAAAGTTGGTTCGTACGGCTATGTTGACGCCAATGGTATCTATCGAAAGGTTGAATATATTGCCGATAAAAATGGTTTTCGTGTTAAAATGAGCTCAAACGAGCCTGGAATTCAAGGATATAATTCACCGACTGTTTCACTGGTTACCAAACCTTATACACCTGATGTAACAACACCAGTTCCT…	MSFHLAIGIFVSLTLIVNCDVQPGNSIDDKLVHDFKDISDDKIKKPYQFGYEIEDGQGNLQHRHEESDGDGAKVGSYGYVDANGIYRKVEYIADKNGFRVKMSSNEPGIQGYNSPTVSLVTKPYTPDVTTPVPISSLARNIMNDDHLKSVKHPITKHYDEPVKQHKKQATHDYDNYRKNNDKSYDSDDRPLPPLAPPRPPTPSVSSSAAFRQKLRSRSDSARDAESQYLSAAADWSPRHQDPPNENKIKPSNQWIVDKPHSYSSTKKLSPEERTRSLKKERQYSAYDLSKRRQSTEQREIKPIEKSEQRFYHEPLDKKITKQSKNPAIIRKESEMKWTNHESSDVKNVGKSSIRHHTDDRWTNDAKQHYDSHNHMINKPKQKPKDLGRSKSSRDRNPTQ…
	tetur44g00060.0	CPAP	0.796209	0.792455	1.41776	6.89509	22.2085	ATGCATTGGATTATACTGTTAACCAGTTTACCCTTTATTTTGGTCAACTCACAATCAGCTTCCAACGAACAAAGTTCATTGGAAATTTTGTGTCAACCAATTTGTCTCAATTCAATGAATTCCAGATCATCACCAGGTTTACCCATTTCATCGCATCAAGATCCACCCAGTGTAACAAGCAATGACAAGCAAGAGGCAACAATCAAAGATAAACCATTGGAAAAGCTAATTGTTGTGACTGACAATGGGAAAGATGGAAAGTCAGGTGAGGCTATTGAACGGAAAGAGAATGGATTAAATGGTGAAGAGAAAATGTTGATTCGCAAATCGAGTGAATCTGCATCTCGAGAGAATCAGTGGAATTCAAGTCGTTGGGCAAAGTTACCAATTCGTCCACCT…	MHWIILLTSLPFILVNSQSASNEQSSLEILCQPICLNSMNSRSSPGLPISSHQDPPSVTSNDKQEATIKDKPLEKLIVVTDNGKDGKSGEAIERKENGLNGEEKMLIRKSSESASRENQWNSSRWAKLPIRPPKLRFGSKPVATKARRIAYGSMVKTRSLSKEDSNLIPIAYTNSSQTTSHDILELSSSEKRTSRMRIGRRHNPQANDHFESEPDELAKSSSIVRIRNDLIPSSSPSLFRFSTSGDTRSSSYRNIPKLLLPKFSRPAMYSLNGFIPKPNIQRLTTSTSTTVKPSLINRLNRKDFARSNNLDKNNQKKHETKHRQSLEDSDNLKTSGSVNRLSKRRGYLSTSKQRSTLPNADSKYKLANRRGQPGKDYPMINSIPKTSFDCKDHIGGSGF…
	tetur10g00330.0	RR-2	1.801	2.23202	4.40022	55.737	395.912	ATGTGCGGAATAATTTTCAAGGCTATCTTATGTTTTGGCGTTCTCGCTGTTGTAGCTCATGCTACTGGCCATGGAGGTCACAGTAATACTCACAGAAAACAAGATGCTTGGGGCAACTACGAATTCGGTTATGATATTGTCGATCCTTGGGGAGCCAAAAACTACCGCCAAGAATCTGGTGATGGCTGGGGAAACAAATGGGGCTCATATGGTATCCGCGACTCCGATGGTAGATTGAGAATTGTTGAATATGTAGCTGATGGTCATGGATTCAGAGCTAAGATCAAGACCAATGAACCAGGTACTTCTAACAAAGACTCTGCCGCAGCAATTTACAATGGACCCGATGCTCATGGATACAGTCACGATGTAGTTAAATCTGGTTCCGTTGCTCCTCAT…	MCGIIFKAILCFGVLAVVAHATGHGGHSNTHRKQDAWGNYEFGYDIVDPWGAKNYRQESGDGWGNKWGSYGIRDSDGRLRIVEYVADGHGFRAKIKTNEPGTSNKDSAAAIYNGPDAHGYSHDVVKSGSVAPHFNHGSYKHELKHGHGGHDGYDKIHHAPAHHDAHHDAHHEADYGHDGWSHEVKHVPVHSYKHKEVDHYPSYHHEPSHHGQSHYEPSHQHESGWGSSADNHDGYGYGGDLAGYGNHYSLRYLRHKK
	tetur15g01740.0	RR-2	4.82006	6.39186	4.26241	119.649	114.965	ATGTGTCGACTTTTGAAGAATAACTTTTGGTCCCTTTTGTTGGTATCTTTTTTGTATATTCTTGTAAAAGTTTCATGTGAAAAGCTTCTTCATCCAAGATATCCTCATTCTCACCCAACTCCAAATCAACCGCTTCCTTTAGCTGCCAATGATGTGAACGGATATGTTGACCATCAACCTCAGGCCTCATATGACCATCACCATCAGCACGAAGAGAAGTATCCTTACCAACCTTACGGTTTTGGTTATGAAGTCGAGGATGGTTGGGGTAACACTCAATACCGACACGAGAAAGGTTTAGACCCCTGGAAGGTGAAGGGAAGTTATGGATACAAAGACGCTTGGGGAATCTATCGACATGTTGATTATATCGCAGACAAATGGGGCTTCCGAGCAAAC…	MCRLLKNNFWSLLLVSFLYILVKVSCEKLLHPRYPHSHPTPNQPLPLAANDVNGYVDHQPQASYDHHHQHEEKYPYQPYGFGYEVEDGWGNTQYRHEKGLDPWKVKGSYGYKDAWGIYRHVDYIADKWGFRANIKTNEPGTAPKDPAAVKMNSNPVPAGTHGFIKKYDVKDEVPDHSKTSYIYAKQKKTQAKAY
	tetur03g01610.0	CPAP	7.13718	8.86991	7.43115	24.74	53.8045	ATGTATTTTCATCCATTAGTGGCGGTTCTGGCACTTCTCAGTTTCAAGGTTGATGGACTATCAGTTGACAATCGTGAATCAAACAGCTTTAATGCCTCTTCGGTTGGACCATTGGAAGATTCAACGACAGTTATTGCAACTTCACCAAAATCTTGGAAAATCTTGAAAATCCAACCCAAAGTTGACATTGAAACTTCTACTGAACTTGAAAAGGGCGAAAGTCAAGTAGACTCAGTAGACAAGAGCAAGTACAACAAGTCAACCTTGGCTAACCAAGGATCATCCAAAGATAAACTATCTTCATGGAACTCACGATGGTCCAAATTGCCGATTCGTCCACCTAAACTTCGATTTGGAGATAAACCGATTCCAACGAAAAGTCGACGAATCGCTTATGGT…	MYFHPLVAVLALLSFKVDGLSVDNRESNSFNASSVGPLEDSTTVIATSPKSWKILKIQPKVDIETSTELEKGESQVDSVDKSKYNKSTLANQGSSKDKLSSWNSRWSKLPIRPPKLRFGDKPIPTKSRRIAYGSVVRTRSLDKSEARLVPMEYKNSSKSSTQDILQLSSSEKFSSSLRLTRFNVDSSDSKSSKLSIPNLLTPKFPRPAMYSLNGYIPKPNIQRLSTTLSPSVTKPPSGRSMGRSHSIYSRNEFLNDKHGGKDNEKFNVKKYGSKHEQFLDDSTDLTISGTVNHQLSKRRGYLTTLKSVGSKQQSTNESPQQQKYRLTKRKGEPGKDFPLIKSIPRTSFECKDQTSQSAYYADVETDCQVWHMCQGHRKHSFLCPRGTIFSQKSGVCDWW…
	tetur06g01550.0	CPAP	27.6916	12.1763	10.087	136.644	552.139	ATGAACCGTTTTCATCTCATTTCGTTGATTGTTGCTATAGCCATTGAACAAGTTGCCTCGCAATGTGGTGGTGCTAATGGTGGAACTGGTTACTTTGCTCATGAATCTCAATGTGATCGGTATTACGTTTGTGAAAATGGTCGAGTTGTTAATGAAGGATTGTGTGATGATGGATTAGTCTTCAATGAATATGGTAATCCATCAAGATTAAGGTGTGAATTACCTTTCAGTATCGACTGTTCCAATAGGCCAAACCTTCAGCCTCCCAAGCCAACCGGTGAATGTCCTCGACAAAATGGTATGTTTCCCGATCCAAGAGATTGTACTAAATTCATTGAATGTGGAAACGGCGAAGCTCATGTCAAATCGTGTGCATCAGGCTTAGCTTACAACAAAGCA…	MNRFHLISLIVAIAIEQVASQCGGANGGTGYFAHESQCDRYYVCENGRVVNEGLCDDGLVFNEYGNPSRLRCELPFSIDCSNRPNLQPPKPTGECPRQNGMFPDPRDCTKFIECGNGEAHVKSCASGLAYNKANGNCDWPENTPECPAEALLGFTCPQPTQRELQLFGNPRYAHPTDCKMLYACIPVTSDPAGPRTPRLLGCEEGYVFNGETGSCDSPKNVRGCENYYGNTIEVNNRLIASSS
	tetur27g00090.0	CPAP	43.2661	21.877	15.5287	169.035	408.014	ATGAAATTATTATTTGTCTCAGCTGTTTGTACGCTTCTGCTGATCTCATGTATCAATGGTCAACGAGCAACACCACAATTTTCATACCAACAGCCACCACAACCTCAATCATCACCACAATTAGTTAACTTTCAAAATTATCAGCCACCAGCTCGTAATGATCGTAATGATCGTAATGATCGTAATGAAGATCAAGGTGCTCGATTACCATCTCAACCCTCATCATCATCATCATCACTTCCAATTTCCTCATCAAATCGTTATGAGGAACCACCACAAATTGCACCAAGACCCCAACCAGGTCCAGTACGATCCTCATCACCTGATCCAAGACCAACCTTAACATCTTCCAATGGAGGAGGAAATTTTGTTTGTCCAGAAAAATCAGGTTTCTATCCT…	MKLLFVSAVCTLLLISCINGQRATPQFSYQQPPQPQSSPQLVNFQNYQPPARNDRNDRNDRNEDQGARLPSQPSSSSSSLPISSSNRYEEPPQIAPRPQPGPVRSSSPDPRPTLTSSNGGGNFVCPEKSGFYPHPKSCDKYYVCENGTASLKVCGNGLVFDDADSLRENCAYPFSVDCGSRTELEPPISTPNCPRLFGIFAHATDCKIFYSCWNGEASKYECPPGLAYDDQQRVCVWADAVDRCSQLEVAEGFVCPDPSEVEQPGHYSRHAHPTDCRKFYVCIEGVARPYGCSFGTVFNVDTLQCDDPENVPGCEKYYGDIDSKTVKKLQGRN
	tetur01g09260.0	RR-2	1.05065	1.30986	1.05312	8.1816	33.6989	ATGTTTCTATTGGCCTTTACAATTTATTTACTAGCCTTTGCTGTTAGCCTGGTTTTACCGAGTCCATATCATTTTGTTTTGGGAACCAGTAATGGGATCAACGGAACATCAACCTACAATTTTGGATATGATACTCGAGATCATCCAGGTGGCAGTGGATCGGGTGCAGTTGATAATGGACCTCGGTTAATGAGGGAGGAAACTCGTTTACCTGATGGTACCGTTATTGGTCGTTATGGTTATACTGATCCGTTTGGTGTTTTCCGTCAAGTTAAATATGTTGCCGGATCAACGGGTTACTATGCTTATGAAGATGTTACTGGAGGCTCAGGTGGATCAACATCATTACCACTCTTTTTTAAAGCAACCGCACGTCAAAGAGATCTTGGACTTTCTGCT…	MFLLAFTIYLLAFAVSLVLPSPYHFVLGTSNGINGTSTYNFGYDTRDHPGGSGSGAVDNGPRLMREETRLPDGTVIGRYGYTDPFGVFRQVKYVAGSTGYYAYEDVTGGSGGSTSLPLFFKATARQRDLGLSAGIDLSAKFNPPLYHPEAHLAETPSTTPAPSTLSPWEGSFGASIPFKKILSPSSKPKEEPSFSRSHHHHQPSLYHRDYPSSSNNQLSTSSTSSSSESTPFTLSSSSSKQSRLTHSLSPQSSHNQGRNNERLTLNRDKGLFTTLSASSSTSSSGSVVKETDDGQLRYTRPPKTAFQFDFDQASLIKKHIPDQKSDVYGSYKESNLTPIKSNSNDEDDLKELESFRIPSGLNIHPSSLSRRRSSSSISSSRTSQLNKLSPSQPQSSSTP…
	tetur05g02790.0	RR-2	6.76514	2.86883	9.12295	149.899	1162.7	ATGTTTAAGGCACTTCTTCTCGTCTGTTTAGTAGCTTACGCTACCTCATCTCCTGCTTACTACGGATACTCTGGTCCAGCAAGATACCCATCTCATGGACCTAAATACTCACCACCACCAAAGGAAGATTACATTGCTCACAGACCATCCTACCAAGCTCCATCATACGCACCTCGACCAACTTACGCTCCATCATATGCACCATCATATGCTCCAGCCCCATACGCAGCACCAAAGGCATACGCTGCTGAACCCTACTACAAACCAAACCCATACAATTTCGGTTATGAAATTGATGATGGTTATGGAACCCAAACTCACCAACAAGAAGAAGGTGATGACTATGGAAACAAAAAGGGATCTTACGGTTACACCGATGCTTACGGACTTTACCGTAAA…	MFKALLLVCLVAYATSSPAYYGYSGPARYPSHGPKYSPPPKEDYIAHRPSYQAPSYAPRPTYAPSYAPSYAPAPYAAPKAYAAEPYYKPNPYNFGYEIDDGYGTQTHQQEEGDDYGNKKGSYGYTDAYGLYRKVDYVADDYGFRAAISTNEPGTANASPASVNLYSSASPAPYKPEASYAPKPYSAPYKAPAQYKAPAQYNAPAQYNAYPAPSYEPSYPAPANYGPSYKQSSYVPKAGYGLYGPSYGGGYSKQYFNMGYAKKSYEAPRY
	tetur11g06050.0	RR-2	0.711483	0.875762	0.795612	25.9302	122.551	ATGGATTCACATTCAACGTTTATTTGTTGTTTAGTTGTTCTATGTTCACTTCAAATTACTCTCGGTACTCATCATCATGGTGGAGGACATTCAAACATTTATCGTGAACAAAATGGCTGGGGAAAGTATTCCTTTGGATATGATATCCACGATCCTTGGGGAAATAAGAATTTTCGTAAAGAACATGGTGAATTCACTAAAAAGGGCGGTCATGTGGTTGGCTCTTATGGTATTTATGATGCAAAAGGTAGACTTCGTCTGGTCAAATATACTGCTGGTAAAAATGGATTTGTAGCTACAATCAAAACCAATGAACCTGGAACTGGTGATGTAGATTCAGCTGGTGTCTACTTCAATGGCGGAGATCACCACAAGGGTAAATGGCTTTACGATGTTGGT…	MDSHSTFICCLVVLCSLQITLGTHHHGGGHSNIYREQNGWGKYSFGYDIHDPWGNKNFRKEHGEFTKKGGHVVGSYGIYDAKGRLRLVKYTAGKNGFVATIKTNEPGTGDVDSAGVYFNGGDHHKGKWLYDVGTHHKDHWGKHSHHDVHPGHHGHHSHKIHGLGKAHGYIAAASELKGSSGSPRQRKYDDKGFPYDGNQSHGPVNANGFDQRGFKVADYDSSPKQRGFPERERNSNKPNFHGKHGFDRDSFQANFDENRFGEGKFGDGKLGFNNDRDGDGEYKRLAGNYPRSEEGHKFGKQSFD
	tetur03g08110.0	CPAP	27.7305	19.0027	11.2051	61.3079	128.031	ATGAAATCAAGCAAATCTACTTTATGGATATTGATTACAACAATTATCATCATTAACCTTTGTCAGGTTAATCAAGCAATCAAACCTGGATTAAAAGATAATAGCACTTTGAGCAAAAAAATTATAAAGAGACGTCTTAGTCAAGATCAATTGTTTGAAGATTTAAATGATGATTCTGGTTCAGATGGAACTTCATTCTATTTTCTTCCTGCTAAAACAATTAGAGGAAACACTCGGTATGGTTACATGCAAGATTCAGTTGATTCAAATGGAGGTGACATTTCCTATTTAGAATCTGATGAGGAAATTAAATCTTCCTCGGCTCCTCGATCAGGATCCATTTTACCCAATGGAAGGCCAGGTCGAATGAGAGTCCGTCGAGTTGAACAGTCACCCTCC…	MKSSKSTLWILITTIIIINLCQVNQAIKPGLKDNSTLSKKIIKRRLSQDQLFEDLNDDSGSDGTSFYFLPAKTIRGNTRYGYMQDSVDSNGGDISYLESDEEIKSSSAPRSGSILPNGRPGRMRVRRVEQSPSLLPSADHLIESNSEYKFDDFIVPNSSSSAKRNYNSSSASLLASPSSASSASSASPYEANHGSRSTSFGSRRRIKIKEIQSDPNMEPRSDPISHFMEVDMKENEEGKELLDPGSSEIRDTIEPRSPHFKQNFRNSDSLDSVNSFSRFKSNSEDFEGTLPRPQSSLLSGSDGNTNNGQSNPQYRPNYEHYESRGGSPSRNRETLGLESGFTRIVPGSSSGLSSSSSSSSRQLHPSLIRSTENSDSVRGNRARYFRPQTVGDYRQSNHA…
	tetur21g01110.0	RR-2	54.8483	48.6732	66.7215	111.152	309.15	ATGTCACAGTTATCAATTGTCATTTTATTGTGTTGTCTCGCTGTTCAAACTTTCGCCTATTTTGACCACGGTTATGGACATGGTCATGGAGGTGGAGGTGCTTCCAAAGTTTTCCAAAAACAAGATGGCAAAGGGAATTACGCTTTTGGTTACAACGTTCTTGATCCTAAAGGCGCTTCAAACTATCGTGAGGAATCAGGTGATGCTTGGGGTAACAAGGCTGGCTCCTATGGGTTAAAGGATAAAGATGGACGTCTCCGAATTGTTCACTATGTTGCTGACAAGAATGGTTTCCGTGTCAAGATTGATTCCAACGAGCCTGGTGTTGCCAGTGTTGACTCAGCACACGCCAAATTCAATGGTCCTGATCACCATGGGTCAAAAGTAGCTCACGTAGTT…	MSQLSIVILLCCLAVQTFAYFDHGYGHGHGGGGASKVFQKQDGKGNYAFGYNVLDPKGASNYREESGDAWGNKAGSYGLKDKDGRLRIVHYVADKNGFRVKIDSNEPGVASVDSAHAKFNGPDHHGSKVAHVVHHQKPYHNKHHESHYDDHSSIPAVPALPAIPHVDQPIHPRKEKSDDFEVDIPALGDILN
	tetur19g03000.0	RR-2	0.240323	0.535652	0.952096	2.68727	18.3824	ATGATTGATAATCGTTTCTTGGCCCTGGCTTCTTGTGAAATTAGTCAACAAAAGATTACTGGAGATGAAAGTGCATCCAGTTCAGATAGCCAATCCACCGAGTCTTCATTAAAATCAAGTGAATCTACAACTTCATCACCTTCACCTTATGCATTTTCATATAATACAGCTGATGCTGCTGGTAACCAATTAGCTCGACAAGAGTCTGGTGATAACAAAGGAGCTGTTAGAGGTTCATACAGTTATCGAGATGCTGATGGATTGTTCCGTACTGTTGAATATATTGCTGATGAAAATGGATTCCGAGCTGCTATAAGATCAAATGAACCTGGACTTGGTGATTCAAATAAAGAATTTCCAGCAGGCATTTATCTGCAAACTGAAGCTACTCCAGCAAGA…	MIDNRFLALASCEISQQKITGDESASSSDSQSTESSLKSSESTTSSPSPYAFSYNTADAAGNQLARQESGDNKGAVRGSYSYRDADGLFRTVEYIADENGFRAAIRSNEPGLGDSNKEFPAGIYLQTEATPARVRVSPVKNSLSRVAPVAAARASVRQQRLRSQAILRLVSSQVLSLPSTTPTTTTTTTKTEAPTTIAEQILSSPGPVQQQETLTGTEEPEQDSESPIGRLFRIVPIPHNEGLRLQQAGANMVYLTSAQSSY
	tetur36g00950.0	CPAP	8.33895	26.9725	19.3691	1373.79	2847.85	ATGCAATTCCATAGTTTCACATTAACCATCCTGGTTTTCCTGGTTCCTCTAGTTTGGGGTCAACCTAGAGCAGGTCAAACAGCTCAACAACTTTGTCGTAATAATCCAAAAGGAGGAACTCTTTTCCCTCACGAAGATTATTGTGATTACTATTATGAATGTGACTCAGCAACTGGTGATGCTGTCCTCCAAGCCTGTCCAAATGGTCTTGCTTTCGCTGGTTCAAAGAGAGGTTTAATCCAAAACTGTGATTATCCTCACCGAATTGGATGTCCTGATGGAACCCGAGTTATGGGACAACAACCAGCTTCAACTGAAAACTGCCATTGGCAATATGGTGTTTTCCCTCATGCAACATCATGCACTCGATACTGGCACTGTTGGAACGGAACCTCAACC…	MQFHSFTLTILVFLVPLVWGQPRAGQTAQQLCRNNPKGGTLFPHEDYCDYYYECDSATGDAVLQACPNGLAFAGSKRGLIQNCDYPHRIGCPDGTRVMGQQPASTENCHWQYGVFPHATSCTRYWHCWNGTSTIQQCPFSLLYNDAIHACDWPDNVPDCQKHPICKDVPNGPVPIEKSCVRYWLCVGGYPRLQRCPAGLAVNPTTLRCELASTVPGCEPPPTTPQPDEEEEGPAPASNSGNSGNSNPAPRQPQGPLPPQFRPSQSGVRQVG
	tetur12g02060.0	RR-2	461.145	208.276	131.922	91.8222	655.038	ATGTTGTCTCTTCAATCTACTATCGTCATTACAGTTACTCTTCTTGCCCTTTCCCAGTCTGTTGTTGGACAGCAAGTATATGCACGAACTCGAGCTCGAAGTCAATATCGACCAGGAAACGTAGCTTATGCCGCCGCTGCTGCACCTACCTTGAGCTATGCCAATGCTCCAGCACCCAGACGATATGCTGCTGCTACTCCAGTCCGATATGCTCAACCTGTTGCCTCAAACACTGGTGCTTATGTAGCTGGACCTGAGGAAAATTATGCACCTCAACCACACAACTTCAACTACGATGTCACTGATGAATATGGAAATCAACGTTACCACCAAGAAACTGGTGATGGAAGTGGCCGAGTAACTGGATCTTATGGTTACCGAGATGCTTATGGTGTCTAC…	MLSLQSTIVITVTLLALSQSVVGQQVYARTRARSQYRPGNVAYAAAAAPTLSYANAPAPRRYAAATPVRYAQPVASNTGAYVAGPEENYAPQPHNFNYDVTDEYGNQRYHQETGDGSGRVTGSYGYRDAYGVYRFVDYVADENGFRATIRSNEPGLDNPAPAGVQYALEPPPANVYLGAQKEATATRNYQS
	tetur01g03940.0	RR-2	4.84125	3.89251	5.47481	40.9897	316.041	ATGGACCTTCATATGGTGCAGTCCAGTACCGTCCATCAAGCTACAAACCTCAATATGTTAAAGAGCCTTACACTCCAGCACACAACTACAAGCCAGTGCCAACCTATCAACCACTTCCAACTTACAAGGAACATCAATCATATCGACCAGCAAAGGTTCACTACGCTGAAGAAGATCATTACTGATCTAAATTTTTAG	MDLHMVQSSTVHQATNLNMLKSLTLQHTTTSQCQPINHFQLTRNINHIDQQRFTTLKKIITDLNF
	tetur15g01760.0	RR-2	28.3869	11.3084	7.61985	5.9297	15.8416	ATGATGTTGTTAATTTTATTTGTGATTGGATCAGCAATAGCTGAAGACTACATCCACGATCCAATTCAATACCAATCACAAGGCAACCAAGGATCCTACAATTTTGGATATGATACTGGTTTATACGGTTCTCATCAATTTCATCACGAAACAAAAGATGATAATGGTTTAGTTCGTGGTAAATATGGTTATACCGATCCTAATGGGAAATTGCGTTTAGTCCATTATACATCAGGTCCCAATGGCTATCAAGTTTACCCTGATTCACCAGTAAACAGCGTTCCAGTGGCCTCTCCATCAGCTCAAGTGAGCAAAGTTTCTTCGAGGATTACCTATCCAGTATCTAAAGTTGCGCCCATAAAATCAGCTAGACAAATCGTTGTACCTCTGCCACCAGCC…	MMLLILFVIGSAIAEDYIHDPIQYQSQGNQGSYNFGYDTGLYGSHQFHHETKDDNGLVRGKYGYTDPNGKLRLVHYTSGPNGYQVYPDSPVNSVPVASPSAQVSKVSSRITYPVSKVAPIKSARQIVVPLPPAKTVQREHVVTKTHFSPADTFRARYTSGSFKGAKRAEVKGGSVVVEELQQQQSSPVVAVKSLSIKSANRPIPITPAQYRSKYPPAGRYSRCYCE
	tetur02g07830.0	CPAP	8.95871	12.2338	10.815	276.296	652.128	ATGAAGATCATTTTGTTAATCACCATTTTTACTTGTTGCGCTTTGAATCCAGCGCTTTCAGCTTATACAAGGGAGAAAAGGTTGGTTCGTTATCCTTTCCCTGGACCTCGAGCTGATGCCGGTCGCGATGAAAATGCTGAAGCTTATGGTGCAGCCGTTGCAGCTCCATTGTCACCTCGAGTTAAACGTAAACCTCAGTATGAAGAGTTAGTTGAGGATTATTCAAAAGAGACTTACTCACAACCCAATGGCCGATCCTCTGTAAGATCGTCTGCATCTGGTGCTGCATCAGCAGCTCAGACTTACAGGCCAACTGTTGCTGATCCTTATGGTGAACAATCTTATCGATCATCCCAACCTTCAGCTTATTCATCTTCTGGTTCCCCTGATTCACGTTAT…	MKIILLITIFTCCALNPALSAYTREKRLVRYPFPGPRADAGRDENAEAYGAAVAAPLSPRVKRKPQYEELVEDYSKETYSQPNGRSSVRSSASGAASAAQTYRPTVADPYGEQSYRSSQPSAYSSSGSPDSRYQSAGFASRSSGDSYESNNRKEAKAKEEAEEEKKPSRLELLLAQSKFTCNGKKDGYYADASVACQVFHYCVGGAKHSWQCPEGTVFHQVHLNCVPASQDICAQSEKFFVVNDYLHKPIDNGGPNNSVRYHQRYYPEEFLGDPLAAAFPAGVEGVQSYPAKPVAVGAGSGQSAPRSPQGYSDSYEHDYSGEDNRQSSPYRSQPVAAPRPVAPRTQPSYSPYSSKPKPLASGPPSQPSYTFSAKPYAGSGYASDASRSSYSNDETDERS…
	tetur11g00600.0	RR-2	1953.26	1099.02	676.58	119.583	868.146	ATGTTTAAGGTAACAATCTTATTGTCCATCCTTTCAGTGGTTTTAGCAACCAAAGGCGGTAATGTTGTTCAACAACGACAAACTGACTCAGAAGGTGCACTTGGACCTGAATCAGTTCCCTTCCTTGCCCCTCCACCAGCCCCTGCACCAGAACCAGCTGGAGCTGGTGGTGATTTAGATGCTCTTTGGGGTCCACCAAAGCCTTACTCTTTCGGTTATGAGGCTCCTGGATCTGATGGACGATCAAGCCGATCTGAAAGCTCAGATGGACGTAAGGTAACTGGATCATACACCATGGTTGGTGCTGACGGTGTTAACCGAGTTGTCAACTATGTTGCTGATGGAGATGGTTTCAGAGCTTCCATCATCACAAACGAACCTGGAACTGAGAGACAAAAC…	MFKVTILLSILSVVLATKGGNVVQQRQTDSEGALGPESVPFLAPPPAPAPEPAGAGGDLDALWGPPKPYSFGYEAPGSDGRSSRSESSDGRKVTGSYTMVGADGVNRVVNYVADGDGFRASIITNEPGTERQNPSGVIMETSQPKAEEIARAFGPVAEPGPDAPRKYIGAPIPALPSVNSFQRAPAVSQGSAGPAFDAFSQQKQDEDRFEQQQQQSQQSQQQQQQEQQEQQSQQSLSPSSLPAPAPLPQAPKSFSQQIVHSIPAPNTQQIFRVPVAQTFQPQAFQPQTVQISAPVSQQFVSDYQPVLVQEIPRLSLPKPNFFVQQQPAFIPQPLPAAQPIPAPRPVVIAPAPLPVQTFNFQPSQPISSGSLSSASGTKSASASSSSSIKSASLSSGSTK…
	tetur01g15250.0	RR-2	6.37898	3.28066	4.82207	89.7197	552.442	ATGATTTTCAAGTATTTGCTGCTTTTATCATCTGTCGCTTTGGTGACTATTGGTCAATATCAATCGGAACCAGCTTACATGAAGACGGCCAGCTCAGAATATTCAAATGATCAAGAGGCAGGATTTGAAGCTGATGATGATTCCTATGGCGGAAGTAAAGGATCAGGATCTGGTTCTGGAAGCAATGGTTTAAGCTATGGAACCAAAGGAGGCTCTGGTTCAGCAGGAGCTAAGCCATCTTATGGAGGCTCAATGGGTGCAAGCTCAATGGGTGCAGGTTCAATGGGCGGAGGTTCAATGGCTGGAGGCTATGGAATGAACGGTGGTTCTTCAGCTGGAGGCTATGGAATGAGTTCCATGGGTTCTATGGGTTCCATGGGCGCTGGTAACAGCTATGGA…	MIFKYLLLLSSVALVTIGQYQSEPAYMKTASSEYSNDQEAGFEADDDSYGGSKGSGSGSGSNGLSYGTKGGSGSAGAKPSYGGSMGASSMGAGSMGGGSMAGGYGMNGGSSAGGYGMSSMGSMGSMGAGNSYGQQQQSTGGYGMGSMGSMGSMGSMGGGSMAGGYGMNGGSSGSYGMGSMGSMGGGNSYGQQQQQSTGGYGGSDSGYGGEMQHPPRPYAFDYKVDDGYGNGHYQMEEGDAYGNKKGNYGYMDAYGVYRQVEYTAGADGFKATIKTNEPGTDNKDPADVMIMAEKPPAMTNPGSKSYGSGSGSSYGSGGAGGSDYGSGSAGSDYQTQEQSTGSSYGAGSGSGSSYGGMSGMGGMSGMSGMGGMRAMNGMSGMSMGAMSGSKGGSASPMSM…
	tetur32g02090.0	RR-2	59.5423	19.7675	8.01708	40.1518	320.393	ATGATCCGATTCGTAGCCTTTGTTACCCTCTTCACCTCAGCTTATTGTGGCCTCATCGCTGCTCCAGCAGCCTATGCACCCGCTGCAGCTATCCTCAACACCGGAGCTTCAAGCCAATACCGAAGCCAGGATAATATTGGAAACTATGCTTTTGGATATAATGAAGATCATTCCACCGGTGGAACCTTCAGACGTGAAAGTGGAGATGCTTTTGGAACCAAAATCGGATCATATGGATTAAGAGATGCTGATGGTCGATTACGAATTGTCAACTATGTTGCCGATGCCAACGGTTTCCGAGCCACCATCTCAACCAACGAACCAGGAACCGAGCCCCGTGACCCTGCTAGTGTTTTGATCAACAAATCTCCTGCTATTGTCACCCCAGCTGTTGCCGTA…	MIRFVAFVTLFTSAYCGLIAAPAAYAPAAAILNTGASSQYRSQDNIGNYAFGYNEDHSTGGTFRRESGDAFGTKIGSYGLRDADGRLRIVNYVADANGFRATISTNEPGTEPRDPASVLINKSPAIVTPAVAVPAPAVAPVAAPLAIAPTYASPAYAPAPAYAPAPAYAPAPVYAPYSYAPASYSAYGFAAPYGGFGLRK
	tetur05g04610.0	CPAP	27.8145	35.7625	30.1325	64.6034	104.49	ATGGACGCTGACAAACTGTTAGCTGGACCCATCAAGGAAACCTTTTCCTGTGAAGGACTCAGATTTGGTTATTATGCTGATGTTGACAATGAATGTAAAATATTTCACATTTGCTATCCTCGACAATTAGCTGATGGAAGTGCCATTATGGAGCATTACAGTTTCATTTGTGGAAATCAAACCGTTTTCAATCAATTCTCGCAAACCTGTTCACATCCAGATGAAGCTGTTCCCTGTGAACAATCAAGAGACTTTTATTATCTCAATGAACGATATGGTGTTGAGGATGAAAACTTTCACCGAGATGAAGATGTAAATGCTTACAATAGCATTGTATCTGAATATGGTACTAGAAAACGAGGATCGAAATAG	MDADKLLAGPIKETFSCEGLRFGYYADVDNECKIFHICYPRQLADGSAIMEHYSFICGNQTVFNQFSQTCSHPDEAVPCEQSRDFYYLNERYGVEDENFHRDEDVNAYNSIVSEYGTRKRGSK
	tetur23g00980.0	RR-2	1.64013	3.53208	3.41849	35.1621	20.1346	ATGGCGTCAACTATTTTATATCAAATCATTTTTTTCATCACTTTTATTTGTGTCAATAATTGTGTCAATGGAGATGCCAATGGTGTAAATACAAATGTTTCTTCCACATCACCCATTACGATTGCTGGTAATTTATCTTCACCAGTAGTCCAACTTTCTGCTAATGATTCTAAAGTTGATTGGATTCAATCAGTGCTACAAGCCTATGAAGCTGGTACGGATAAAGGCTCCAAAACGACCAATGGAACCAATGATTTGGATACAAGTGCTTCAGGTCATAGATACCGTGTAACCCATGTTAATCCTTCACCATCATCTTATGAAGAAGATGATTATCGAAGCCGTGCTTCATCAGCTTACCGTGGCTCATCTTATCACCATCATCATCACCATCGAGGC…	MASTILYQIIFFITFICVNNCVNGDANGVNTNVSSTSPITIAGNLSSPVVQLSANDSKVDWIQSVLQAYEAGTDKGSKTTNGTNDLDTSASGHRYRVTHVNPSPSSYEEDDYRSRASSAYRGSSYHHHHHHRGNQPLSSYESNDNHDNDHRDYHSHPPKSRSSASRDDISPAPLSARDDASRKTDPDFGQHYDSDGHRYDFGYDVKDKDGAQAFRKESGDAKSLKGSYGIRDVDGRLRIVRYVADEKGFRAKVETNEPGTGSEDSANVYFNGYDAERIPSHEVVHKDRGQHSFKHGHYNKHTPADSGLYDDHREYVDEQSSDEVSGYRLHDQIPMEIQPAVGPRMRFATVPIDANMVDTVDPDGSVAVAAGLSGSMDGLLPRTPYKDVASPYHTSLHHH…
	tetur23g01280.0	CPAP	12.3845	7.68017	8.45982	39.6118	226.65	ATGAAATTTATATTCACCATCTTGGTTCTGCTTTCATGTACAGCATTCACACTAACCAAACCAAGAATGAAGCGATCGCCATACGAGTTAGCAATGGATGCTGACTTGTTGTTAACTGAACCAATCAAGGAAACTTTCTCATGTGAAGGACTCAAGTATGGTTATTATGCTGATGTTGACAATGAATGTAAAATATTTCACATTTGCTATCCTCGACAATTGGCTGATGGAAGTGCCATCATGGAGCATTACAGTTTCATTTGTGGAAACCAAACCATCTTCAACCAATACTCGCAAACCTGTTCACATCCAGACGACGCTGTTCCTTGTGAACAATCAAGGGAATTTTACTATCTAAATGAACGTTATGGTGTTGCAGAGGAAAACTTTCACCGCGAT…	MKFIFTILVLLSCTAFTLTKPRMKRSPYELAMDADLLLTEPIKETFSCEGLKYGYYADVDNECKIFHICYPRQLADGSAIMEHYSFICGNQTIFNQYSQTCSHPDDAVPCEQSREFYYLNERYGVAEENFHRDEDVNAYNNIVSEYGSRRRTSN
	tetur09g06230.0	RR-2	637.856	57.7886	28.398	109.624	1099.64	ATGAAGGTTATTGCCTTATTCGCTCTTATTGGTCTTGCCACCGCCGGTTACGCTCCAGCTAACCTTGCTAACACTGGTTCATCAGTCTCAACCCGAACCCAAGACTCTGTTGGTAACTACGCTTTCGCTTACCAAGAAAACCATGCTACCGGTGGAACCTCAAGAAAGGAACAAGGAAACGCTTATGGACAAGTTGTTGGTTCATACAGTTTAGGAGTTATCGATGGAAGACAACGAATTGTTAACTACGTTGCTGACCCAGTCCACGGTTTCCGCGCTCAAGTTATCACGAACGAACCTGGAACCGCTCCAACCACCCAAACTGTCGCTAAAGTAGCTGCTCCAGTTGTTGCCGCTCCTCAATATGCTGCTCCAGCTCCAGTTGTTGCTGCTCCAGCA…	MKVIALFALIGLATAGYAPANLANTGSSVSTRTQDSVGNYAFAYQENHATGGTSRKEQGNAYGQVVGSYSLGVIDGRQRIVNYVADPVHGFRAQVITNEPGTAPTTQTVAKVAAPVVAAPQYAAPAPVVAAPAYAAPQYAVPQYTAPQYAAPAQIVAAPSYAAPVVTKVAAPAYAYSAPALTYSAPAPVVTKVAAPAYAYSGPAFTYSAPTPVVAKVAAPAYAYSAPTYAYSAPAPVVTKVAAPAYYSGYSAPIVHKVAQAPIVQQAW
	tetur43g00340.0	RR-2	0.379964	0.646146	1.84569	14.6681	119.052	ATGAATACTTTCACCGTTTTGTGTTTCTTTATTGTCTCCATTGCATGTTCATCAGCTCAAAAAGAGACCGAACTGAACAACAACGAACCCAATGTTGAAGCAAGTAATGGTTATCCATCAGTTGCTAGATCAAGAGTCCGTGCTTCAAATACCGTTGAGGATGATTATCATCCAATGGAACCTTATGCTTTTGGTTACAATGTGAAAGACGATTTTGGTAACAACCAGTACCGAAAGGAAGAGGCAGGTAATGATGGAGTAGTCAAGGGTTCATATGGTTACACTGACGCTGCTGGTCTCTATCGTGTTGTTGAATATATTGCCGATAGATTGGGTTTCAGAACAAAGATTCGATCCAATGAACCAGGACTTAAAAGCATGTCCTCATCACATGTTACT…	MNTFTVLCFFIVSIACSSAQKETELNNNEPNVEASNGYPSVARSRVRASNTVEDDYHPMEPYAFGYNVKDDFGNNQYRKEEAGNDGVVKGSYGYTDAAGLYRVVEYIADRLGFRTKIRSNEPGLKSMSSSHVTLDAQNPPEAIAAAAAASSPKEVVAHPKLSLPSLPSPPSPIPSGLNPRFRYVASASELRPQPSENQRN
	tetur02g07000.0	RR-2	1.90903	2.76732	1.63652	22.431	37.1525	ATGTTAGTGTTTAGTGTTGGTTTGTTTCATGTGTTAATACTTTGTTTATCATTGTTGACACCATGTTTCGCTCAGATTCCTGGACCACTACAACCTGTACCTAGAAGTCAAACATACCAAGGAAGAGATTCAGATGGAACCTACTCATTTGGTTATACAGTCAACGAGCCAAGTGGAAGCACTAAATTTAGGCAAGAGTCTGGTGATGGAGCTGGTAACCGGCAAGGATCATATGGACTGGAGGAGAAAGACAGTCAACGGATAGTGTTTAATTATGCCACCAAACCCAAGAGTAGTACTCAATATATTAATCATCCTGTACCACTAACAAGCCAACATAATGATCAAGGTCCCATGATATTGTCTCCTATACCCTCTTCGTCATCGGGTTCATCTTCA…	MLVFSVGLFHVLILCLSLLTPCFAQIPGPLQPVPRSQTYQGRDSDGTYSFGYTVNEPSGSTKFRQESGDGAGNRQGSYGLEEKDSQRIVFNYATKPKSSTQYINHPVPLTSQHNDQGPMILSPIPSSSSGSSSNQGSMEGSADGGFQPSFESRGHEMEDYNRFNNNNPAFDEDFDFEGRKFGNPRMRQSSNTHWDGGDSVNGGQGSSGSGPWNKQGNGGEHNGHHHHSQSQPQSHSHPHSHHHHQPGGEPDQRGEEFGMGENRELTSEPGNYDRLVAYLANQRPNGPPLPPPPPPAHHRQPMRPEDFPYKSR
	tetur12g03140.0	RR-2	0.486461	0.565333	0.99841	2.73323	26.915	ATGTCTAAATTTGTTTTCATATGTTTTGCCAGCGCAATAGTGTTCATCTTGCTCATCAACCTGGAATCTACTTCAGCAACTGACCACGGACATGAACACGGAGGTGGCCACAGTAACATCTTTCGTAAACAAGAGTCAACCAAGGGACATTCACATTACGCTTTTGGTTATGACATTAAAGACCCTTGGGGAGCTAGCAATTTCCGTAAGGAAAAGGGTGATTTTACCAAGAAAGGAGGTTGGGTTGAAGGTGTTTATGGGTTAAAGGATAAAGATGGACGTGCTCGATTAGTTAAATATATTGCTGACAAGAATGGTTTCCAAGCTGCCATAAAAACCAATGAACCTGGAACCAGTGATGCTGATGCAGCTGATGCAGCCTACAATGGAGCTGATGGA…	MSKFVFICFASAIVFILLINLESTSATDHGHEHGGGHSNIFRKQESTKGHSHYAFGYDIKDPWGASNFRKEKGDFTKKGGWVEGVYGLKDKDGRARLVKYIADKNGFQAAIKTNEPGTSDADAADAAYNGADGSKGKWSYDVSVKDSGKSKGKDSWSAAASELNIFRIKPSQSEEYVQEPASSGDDYDSGYEGRAAPEYEYEPQAKQAEVKKLKLYLKPQYDYYYGSPAEESV
	tetur02g09530.0	RR-2	113.444	2.91589	11.2704	85.6772	880.39	ATGATGATCATCGCAGTTGTCGCTTCACTCATTGCCGTCGCTCAAGCTGGTATCGTTGCCGGACCCGCATACGCAGCAGCTCCAATCGCCTATGGACCTGCCTATGCTGCACCAATCATCGCCAAAGCACCAGTCGTTGCCGTTCCCAACATTGTTACATCATACTCAAGCTCAGTCTCACATGTTGCTCCAGTCGCAGCTCCAGTTGTTGCCAAAGTAGCCGCTCCAGTCGTTGCTGCTCCAGCCTATGCAGCCCCAGCCTTCGCAGCTCCAGTTGTCCACAAAGTTGCTGCTCCAGCTTACGCTCCATACCCATACGCTGCTCCAGCCTTCGCTGCCCCAGTCGTCCACAAAGTTGCTGCTCCAGTCCTTGCTGCACCAGCTTTCGCTCCCCAAATC…	MMIIAVVASLIAVAQAGIVAGPAYAAAPIAYGPAYAAPIIAKAPVVAVPNIVTSYSSSVSHVAPVAAPVVAKVAAPVVAAPAYAAPAFAAPVVHKVAAPAYAPYPYAAPAFAAPVVHKVAAPVLAAPAFAPQIYH
	tetur01g12820.0	RR-2	3269.54	1041.02	295.862	72.0391	494.354	ATGAAGGTCATTGTCTTCCTCGCTCTCTGCGGAATCGCCTCAGCTGGTATCATCGCCGCTCCAGCAGCCATCGTCAGCACTGGTTCATCATCACAAACCCGAAGCCAAGATGGTCTTGGAAACTATGCTTTCGCATACAATGAAAACCACGCAACTGGAGGTTCATCCCGAAGTGAATCTGGAAATGCTCTTGGACAAGTTGTTGGATCATACTCACTTGGTGTTGTTGACGGAAGACAACGAGTTGTTAACTATGTAGCTGACGCTCTCGGTTTCCGAGCTGCCATCAGCACCAACGAACCAGGAACTGCCCCTAAACCAGCTGCATCAACCAGCATCTCATCACCAGGAGTCATTGCTGCCGCCCCAGTCGCTGCCCCAGTCGTTGCTGCTGCTGCT…	MKVIVFLALCGIASAGIIAAPAAIVSTGSSSQTRSQDGLGNYAFAYNENHATGGSSRSESGNALGQVVGSYSLGVVDGRQRVVNYVADALGFRAAISTNEPGTAPKPAASTSISSPGVIAAAPVAAPVVAAAAPVVAAAPAPAYYAAPAPIHAAPLGAYYSSVVNHGYPAPAYAAKVVAAPAYAAPALW
	tetur01g00130.0	RR-2	13957	9006.65	7366.88	449.788	693.526	ATGAAGGTTGCTATCTTATTCGCTTTAGTCGCTGTTGCCTCAGCTGCCGTCATCAACCCTGCTGGTATTGTTTCAACTGGATCCTCATCCGTCTCAAGATCAGAAGATGGTACCGGTAACTACCAATTCTCATACACCGAACAAGGACTCTCTGGTGGCTCCCAACGATCTGAACAAGGTGATGCTTTCGGTCGTAAAACTGGTTCATACGCTTTAAGTGATGCTGATGGACGCCAACGAATTGTCTCATATGTTGCTGATGAAACTGGTTTCCGTGCTTCCATCCAAACCAACGAGCCAGGAACTGCTCCATTAGCTGGTGCTGATACCGCAATCTCTGCTCCAGACTCAACTGGAATTGCTGCTGCTACCAACCAACGAACAGCTGAACAACTTACC…	MKVAILFALVAVASAAVINPAGIVSTGSSSVSRSEDGTGNYQFSYTEQGLSGGSQRSEQGDAFGRKTGSYALSDADGRQRIVSYVADETGFRASIQTNEPGTAPLAGADTAISAPDSTGIAAATNQRTAEQLTALANAPPAVEETPVAAAPIAFGPAPTRLVAAQPVYSGFRPFTG
	tetur15g01480.0	CPAP	100.31	48.0444	30.5285	97.8427	239.775	ATGCTGCTCTTTATTTCTCCAATAGCTTTTCTTCTCTTTGGCGCCCTTAATGCTCAATATGACGTTCCATCAGACTCAATCCAATGTCCAGGTGAAGGTTTGTACACTGCTGCTCATCAAACTGACTGTGATAAATACTATCTTTGTCGTAATGGTACCTTGACCCTTGAAAATTGTCCAAATGGATTACTTTATGGTGTACAAGGAGCCGTTTATGAATTCTGTGTCCACAACTGGAAGATCGATTGTCAGGGACGTAAAGCTCCTGGTCCCATCAGTAGCCCAGGATGTCCATGGCAATGGGGTATCTTTGAAGATGAAGGAGCTGGTCAATGTGCCACAACTTATTCAGAATGCTCATGGGGTAACCCAGAAAGGAAATATTGTGAACCAAAAGGA…	MLLFISPIAFLLFGALNAQYDVPSDSIQCPGEGLYTAAHQTDCDKYYLCRNGTLTLENCPNGLLYGVQGAVYEFCVHNWKIDCQGRKAPGPISSPGCPWQWGIFEDEGAGQCATTYSECSWGNPERKYCEPKGLVYDERIKGCNWPDQVGCKGEDILGFKCPEADTGNRYWPYPRYAYSQDALITCVKGQPRLIHCGKDSYADQNSMTCIPYEKEKAN
	tetur01g12840.0	RR-2	7232.3	2398.11	517.298	117.93	1026.57	ATGAAGGTCATTGTCTTCCTCGCTCTCTGCGGAATCGCCTCAGCTGGTATCATTGCCGCTCCAGCAGCCATCGTCAGCACTGGTTCATCATCACAAACCCGAAGCCAAGATGGTCTTGGAAACTATGCTTTCGCATACAATGAAAACCACGCAACTGGAGGTTCATCCCGAAGTGAATCTGGAAATGCTCTTGGACAAGTTGTTGGATCATACTCACTTGGTGTTGTTGACGGAAGACAACGAGTTGTTAACTATGTAGCTGACGCTCTCGGTTTCCGAGCTGCCATCAGCACCAACGAACCAGGAACTGCCCCTAAACCAGCTGCATCAACCAGCATCTCATCACCAGGAGTCATTGCTGCCGCCCCAGTCGCTGCCCCAGTCGTTGCTGCTGCTGCT…	MKVIVFLALCGIASAGIIAAPAAIVSTGSSSQTRSQDGLGNYAFAYNENHATGGSSRSESGNALGQVVGSYSLGVVDGRQRVVNYVADALGFRAAISTNEPGTAPKPAASTSISSPGVIAAAPVAAPVVAAAAPVVAAAPAPAYYAAPAPIHAAPLGAYYSSVVNHGYPAPAYAAKVVAAPAYAAPALW
	tetur19g00760.0	RR-2	42.9607	12.5468	13.9289	198.962	1516.62	ATGATACGAATTGCTACTTTCGCCGTTATATTTGTCACCGTTACCGGTCAATTTCAAGGCCAAAACTTTCAAGCTGGTCAATCTTTCCAACCCTCAACTACTCCAGCTCCAGTTCACCCTCCAGCCCAAGTACATTATGTAAATATTGGCCAAGATCTCGCTGGTGATTATAAGTTCGGTTACGATACTGGTAAAGGTCCTCTCGGTCAATCATTCAGAGAGGAATCTCGTTTACCTGATGGAACCGTAAAAGGTGCTTATGGTTACGTTGATGCCTCTGGTCAACAAAGGATCGTACGTTACACCGCCGGTAAAGATGGTTTTAATATAGATGAGGATACTCCAGCTGCCGCTGCTGCTGCTAAAGCCACTCCAGCACCCGTTCAACCTCAACGAGCT…	MIRIATFAVIFVTVTGQFQGQNFQAGQSFQPSTTPAPVHPPAQVHYVNIGQDLAGDYKFGYDTGKGPLGQSFREESRLPDGTVKGAYGYVDASGQQRIVRYTAGKDGFNIDEDTPAAAAAAKATPAPVQPQRAPAPQFQSFPQAQPVRFQHPSAPAQAPTAAPASQDFNPALIRQPAQLQNLPQNNAALQYRQYQQQAQAQAQAQAQAQAQAQAQAQAQAQAQAQQQAQAQQQAQAQLQAQAQAQQQAQLRQAQAPTYQSRPITPAQAQIANQLSASNPLSAFPQLPGVRLIQINPRQNAQQLPASDSVASNSFGSNNLAATSFGASGSLTSTPAPEEYTGPVVINAALLNYDIGSSRRN
	tetur06g01680.0	RR-2	0.359877	0.382105	2.13834	60.118	395.783	ATGATTAAGAGTTTCATCTTGCTTGGCTGTTTAACAGTTTGTTCAATTGCTTCACCAGCATACTATGGATACAATGGCCCATCATCAAGGTACTCACACATTCCAAAGGCTGCTTATGCCATTCCCGCTCCATCATATGCATCGCCAAAAGCATCTTATGCCGAACCACTCTATGATCACAAACCTCAACCATACAGCTTTGGTTATGATATCAACGATGGTTATGGAAACAAAAATCACCAACAAGAAGAAGGTGATGAATACGGCGCCAAACGTGGCTCTTATGGATATACTGATGCTCATGGAATCTATCGTAAGGTAGACTATGTGGCTGACAAGCATGGATTCCGTGCTACAGTTTCTACCAACGAACCTGGAACTGCACCAAAAGACCCTGCT…	MIKSFILLGCLTVCSIASPAYYGYNGPSSRYSHIPKAAYAIPAPSYASPKASYAEPLYDHKPQPYSFGYDINDGYGNKNHQQEEGDEYGAKRGSYGYTDAHGIYRKVDYVADKHGFRATVSTNEPGTAPKDPADVKMIAKEPPTHSVYAAPAYLRPSYASYGPSKSDYSRPDYRMDSYHSSPYGPRRHY
	tetur15g02250.0	RR-1	45.4072	17.6611	25.7538	4.15785	5.60351	ATGAAAATGTTGTGGATACATTTTTTGGTGATCCTTTTTGGTCTAGTTGCTTGTGATGATTTTGATGACAATCCCATTCAATATCATTCCCAAAGTGAAAAAGGATCTTACAAGTTTGGTTACGATACTGGATCATCGGGTGCCCATCAGTTTCATCAAGAATCCAAAGACGAATCTGGAGTAGTTCGAGGTAAATACGGTTACACTGATCCTGAAGGTAAATTGAGGTTGGTTTACTATTCATCTGGAAGCAATGGGTATCAAGCATGGGGTCCTGATATCCCTCAACCCGTTTCACCGCCAGCCTCGGTTCAAGCAGTTAAGGAACCCTTGAAAGCTCCATATGAAGCCATTGACTCGTCAAAAGTTTCATCTCGATTTTCATATCCTCAGTCTCCA…	MKMLWIHFLVILFGLVACDDFDDNPIQYHSQSEKGSYKFGYDTGSSGAHQFHQESKDESGVVRGKYGYTDPEGKLRLVYYSSGSNGYQAWGPDIPQPVSPPASVQAVKEPLKAPYEAIDSSKVSSRFSYPQSPAARIAALKSSKIVAVPTTPSTKSVQREEYNTKTLYSPADAVRARYSSSVSSKTAPIRQVEVKGGSPIVVTQQVKSGAIKGGNRPVPITPAQYKANYPPAGKYSRCYCE
	tetur19g01870.0	RR-2	3.88542	4.83536	5.75076	198.104	798.511	ATGACAAAGATTATTTATTTGGCTGCTTCTTTATTGATTGTTGGAGTAATTTCCAGTGCTCAAGCCAAGGGTTGGGATAACCACCATGGTGGCCACAGTAACACCTATAGAAAGCAAGATGCTTGGGGAAATTACAAATTCGGTTATGATATCGTAGATGGTTGGGGAGCCAAAAACTCACGACACGAAGAAGGAGATGCTTGGGGAAACAAGCACGGTGAATACACCTTAAAGGATGTCGATGGCCGAGAACGTCGTGTTCAATATGTTGCCGACAAGAAGGGTTTCCGTGCGAAGATCAAGACCAACGAACCTGGAACCGGATCAATTGATGCTGCTGACGCTATCTACAATGGACCAGACCCCCACACTCACGGAAACACTCATGTTCCATCAGGA…	MTKIIYLAASLLIVGVISSAQAKGWDNHHGGHSNTYRKQDAWGNYKFGYDIVDGWGAKNSRHEEGDAWGNKHGEYTLKDVDGRERRVQYVADKKGFRAKIKTNEPGTGSIDAADAIYNGPDPHTHGNTHVPSGWKGHSHGWDGHHGHGHHGHHGHHGHHGWGHHDSHGHHGHDSHGHHGHHGHHDHGHHGHHGHHGHH
	tetur02g09340.0	CPAP	2.16148	4.53142	4.87555	40.3774	24.991	ATGGCAACTAATAGACTTAAATCGGCTGCTGGAAATGATGAAATTCCCAGTTCGTCTAAAAAAAGAGAGTTTTTATACACTGGTAAAGTAAGGTCAACAACTCCATTAAGTATTCAATTTGAAACGAATAAGCCAAGTTATAACCACAAAATCAACTTAATCAAGGAACAAAATATTCCACCAGTCAACGCAGTGAAAAATCTTGGTAATCTTGGGACTGTTTTATTGGCTTCTGGTCAATTAGGTCAGATAAATAAATCTAAAATAACCAGAATTCCCTTAGAGCCATTAGATTATGAAACAGAGCTGGATAAAAATCATTCGGATAATGGAATGGATAAACATAAGCAACCGAGCCCATATGAAATGTCACCTTTTGCTTATATTGAAGCAGTTAGT…	MATNRLKSAAGNDEIPSSSKKREFLYTGKVRSTTPLSIQFETNKPSYNHKINLIKEQNIPPVNAVKNLGNLGTVLLASGQLGQINKSKITRIPLEPLDYETELDKNHSDNGMDKHKQPSPYEMSPFAYIEAVSENVENNSDSHPYYARSANQMVQTEKPISKPNENIYVTPSTSTDYSGYKRRNGIKNHDIQTKHELPHKSVSSATENRRNSQIKYDYGHFGERMVPLRSSDIKRTTTTTTTTTTTTTTEPPITAATNQPTEPSNVYFDDNVTPNSNEALDSELETVKENDIDGKVTSSTADPLIEGSLISGSTTNPWSWDDTASENDGLLVSPLFASSNDDDDPNHEIQRNQQSHHETTTANYYAAEQPIEDNNQANSANERTAFTKSPDSGDSNGRD…
	tetur04g05710.0	CPAP	1.69375	2.17589	1.74755	6.28822	21.2607	ATGGTAACCACAAACATCGACTCAATCATGTTCAAAATCATTGTCATTATCGCATCAACATTTTGTTTATGTGAAAGTGCTGTCTGGACTTCATTGAATAACCGAGGAGTTGAGCCTAGAGTTAGAGATCGAGAAACTCAAATTGCGTCTTCAAGTCAGTTGATTCATAATTACTCGTTATTAGACAAAAGCAAGGGTAAATTAAAGCAATTACCTAAAGTCGTTTATAATGATCACGGTGATATCATATCTTCAGCGAGTAACTTGATCCGAGATGATGCAGATATTGGATTTGATCATGAAGACGATACTGGAGGACCAATTGAAAATTATAAAGAAAACGTTTACAATTCAAATTTAAAAGCAGCTGCTGTGGACAATGGCGATGATGCACCAAAC…	MVTTNIDSIMFKIIVIIASTFCLCESAVWTSLNNRGVEPRVRDRETQIASSSQLIHNYSLLDKSKGKLKQLPKVVYNDHGDIISSASNLIRDDADIGFDHEDDTGGPIENYKENVYNSNLKAAAVDNGDDAPNDFTSDRANNDGPVTVIPSPPTVSPLWLNENSGDSYGDTNGNRSNFGGSYSNKLVKFDDVTPTPPIPMASTRSPRIIRARKRPQKGKDSSSNRSNDRENGGSQGIFRKVEPRFNSYNRINEQIGKKEPPNNSFESTPFPSNYDETKGNSIDQMNRPKIKSYTDLSNQWDVNPFGQPGIDFPSFSSPPLTSFRCSSQRYPGYYADPEAYCQAFYICQPDGREDAFLCPNGTLFNQKYFICDWYFNVDCSQARSFYSLNSLLYVVPNRK…
	tetur18g02430.0	RR-2	3.01172	1.03045	0.677687	9.4097	75.3324	ATGGTAACCACAAACATCGACTCAATCATGTTCAAAATCATTGTCATTATCGCATCAACATTTTGTTTATGTGAAAGTGCTGTCTGGACTTCATTGAATAACCGAGGAGTTGAGCCTAGAGTTAGAGATCGAGAAACTCAAATTGCGTCTTCAAGTCAGTTGATTCATAATTACTCGTTATTAGACAAAAGCAAGGGTAAATTAAAGCAATTACCTAAAGTCGTTTATAATGATCACGGTGATATCATATCTTCAGCGAGTAACTTGATCCGAGATGATGCAGATATTGGATTTGATCATGAAGACGATACTGGAGGACCAATTGAAAATTATAAAGAAAACGTTTACAATTCAAATTTAAAAGCAGCTGCTGTGGACAATGGCGATGATGCACCAAAC…	MVTTNIDSIMFKIIVIIASTFCLCESAVWTSLNNRGVEPRVRDRETQIASSSQLIHNYSLLDKSKGKLKQLPKVVYNDHGDIISSASNLIRDDADIGFDHEDDTGGPIENYKENVYNSNLKAAAVDNGDDAPNDFTSDRANNDGPVTVIPSPPTVSPLWLNENSGDSYGDTNGNRSNFGGSYSNKLVKFDDVTPTPPIPMASTRSPRIIRARKRPQKGKDSSSNRSNDRENGGSQGIFRKVEPRFNSYNRINEQIGKKEPPNNSFESTPFPSNYDETKGNSIDQMNRPKIKSYTDLSNQWDVNPFGQPGIDFPSFSSPPLTSFRCSSQRYPGYYADPEAYCQAFYICQPDGREDAFLCPNGTLFNQKYFICDWYFNVDCSQARSFYSLNSLLYVVPNRK…
	tetur07g05090.0	CPAP	4.61772	4.1039	2.24012	23.2713	149.873	ATGGGATTACCTATGTTCACCTGCTTAGCTCTATTTGGCTGTGTTACAGTTATTTCTGGTCGATTCATTTTCCCATTGACTCCAGTGGAAACTTCAACCGGACTTGCAGCTGATTTTTATGTTCGTGCTAAACCATTGGAATCATCTGCATCTAAAGATGATCTTGAATCATCCCATGCTTCACCAGTTGGAACTCGAGTCTCTGGAAAATCTTATGAAAGAATCCAGGAAGCTACTTATCAGCCTGCTGAGCCTTACAACTTTGGTTATGATGTACGAGATGATTATGGTAACCGTCAATATCGTAAAGAAGAGTCAAATGCTGCTGGAACCGTTCGAGGTTCATATGGTTACACCGATGCCAATGGACTTTTCCGTATTGTTGAATACATTGCTGAC…	MGLPMFTCLALFGCVTVISGRFIFPLTPVETSTGLAADFYVRAKPLESSASKDDLESSHASPVGTRVSGKSYERIQEATYQPAEPYNFGYDVRDDYGNRQYRKEESNAAGTVRGSYGYTDANGLFRIVEYIADVNGFRANIKTNEPGTGAQQAADIVLAHENPPRGVVEAASAPKPVTEEPPKEIINKQSESTVRTYERFNRPSVESSYLYRTALPLPSTPSSSSVSSSTSSSSSSSSSDEIEKERQQ
	tetur03g02980.0	RR-2	5.75439	4.66983	6.92888	364.198	1417.95	ATGTCTAAGGCTATCTTCTTACTCGCTTCCCTCCTCGTCTTGGTTATCGCTGTCAGCGCCAATGGAAAATACCCTCAACACGGAGGACACAGTAACACCTACAGAAAACAGGATGCTTGGGGTAACTACAAATTCGGTTATGACATTGTTGACCCAAAAGGAGCCAAAAACTCACGACATGAAGAAGGTGATGCTTGGGGTAACAAGCACGGCGAATACAGCTTGAAAGATGTCGATGGTCGTGAAAGACAAGTCCAATACATCGCTGACAAGGCTGGTTTCCGTGCAAAGATCAAGACCAACGAACCTGGAACTGGATCTATTGATGCTGCTGACGCTATCTACAATGGCCCAGACCCACATGGACACAGCCACACTCATGTTCCATCCGGATGGGAA…	MSKAIFLLASLLVLVIAVSANGKYPQHGGHSNTYRKQDAWGNYKFGYDIVDPKGAKNSRHEEGDAWGNKHGEYSLKDVDGRERQVQYIADKAGFRAKIKTNEPGTGSIDAADAIYNGPDPHGHSHTHVPSGWEPHHGSHGHHGVHH
	tetur19g00240.0	CPAP	8.66471	21.8135	17.6578	706.682	938.429	ATGTTATTTACATTTGTTTTCACCCTTTTAGTAACAATATCAGGTTTCCAATGCCAACGCCAAGGACCTCAGTTTAACTTTCCCGGTAATAATGGATCACCTGGTTCACAAAATTTTCAACCCTTCTCACCACCGGCTGCTCCAGCTTCAACACCGAGGGAACAAAACTCAGCTCCAGCCAATGTACCCGCTCCACCACGACCCATTCCAGCGGTCAACTTTGTCTGCCCTGAAAAGACTGGATTCTTTCCACACTCCAAAAGCTGTGATAAATATTATGCCTGTGAAAATGGTACCGCTACCTTGAAAACCTGTGGAAATGGTTTAGTTTTTGATGATGCTGATTACATGAGGGAAAACTGTGCCTATCCATTCTCTGTTGACTGTGGTCAACGTACA…	MLFTFVFTLLVTISGFQCQRQGPQFNFPGNNGSPGSQNFQPFSPPAAPASTPREQNSAPANVPAPPRPIPAVNFVCPEKTGFFPHSKSCDKYYACENGTATLKTCGNGLVFDDADYMRENCAYPFSVDCGQRTDMEPPISTPNCPRLYGIFPHSTNCKVFYSCWNGEANRYDCPPGLAYDDEQRVCVWADLVNRCDKATLTDGFVCAEGGESDQPGHYTRHPHPTDCRKFYVCIDGVARAYGCSFGTVFNTDTLQCDEPENVQGCEKYYGDIDPKTAKKLKGQN
